# Supplementary material for: Electrophysiological properties of human beta-cell lines EndoC-βH1 and -βH2 conform with human beta-cells
Source: Sci Rep. 2018 Nov 19;8:16994. doi: 10.1038/s41598-018-34743-7 (PMC6242937; doi:10.1038/s41598-018-34743-7)
Supplement: Supplementary file 2 — Supplementary Dataset [file 41598_2018_34743_MOESM2_ESM.xlsx]

## Sheet: TPM
Supplementary Dataset – EndoC-βH1 and -βH2 RNA sequencing datasets.
TPM values are given for each transcript in both cell lines.
GeneID	GeneName	EndoC-βH1	EndoC-βh2
ENSG00000272351.1	5S_rRNA	0	0.6575
ENSG00000271924.1	5S_rRNA	3.2061	3.3435
ENSG00000272435.1	5S_rRNA	0	0
ENSG00000272253.1	5S_rRNA	0	0
ENSG00000212595.1	5S_rRNA	0	0
ENSG00000201285.1	5S_rRNA	0	0
ENSG00000261122.2	5S_rRNA	0	0
ENSG00000249352.3	7SK	0	0
ENSG00000271814.1	7SK	0	0
ENSG00000232512.2	7SK	0	0
ENSG00000254144.2	7SK	0.3223	1.3443
ENSG00000260682.2	7SK	10.6114	18.5516
ENSG00000271818.1	7SK	0	0
ENSG00000271765.1	7SK	0	0
ENSG00000121410.7	A1BG	2.2941	1.7382
ENSG00000268895.1	A1BG-AS1	28.0027	18.3761
ENSG00000148584.10	A1CF	274.413	67.2313
ENSG00000175899.10	A2M	0.0147	0.0123
ENSG00000245105.1	A2M-AS1	0	0.2862
ENSG00000166535.15	A2ML1	0	0
ENSG00000256661.1	A2ML1-AS1	0	0
ENSG00000256904.1	A2ML1-AS2	0	0
ENSG00000256069.3	A2MP1	0	0
ENSG00000184389.8	A3GALT2	0.5333	0.445
ENSG00000128274.11	A4GALT	4.6842	5.6891
ENSG00000118017.3	A4GNT	0	0.0442
ENSG00000094914.8	AAAS	39.6599	42.7493
ENSG00000081760.12	AACS	37.782	60.7175
ENSG00000250420.4	AACSP1	5.9599	0.1619
ENSG00000114771.9	AADAC	0	0
ENSG00000197953.5	AADACL2	0	0
ENSG00000188984.7	AADACL3	0	0
ENSG00000204518.2	AADACL4	0	0
ENSG00000109576.9	AADAT	6.1974	15.9311
ENSG00000158122.7	AAED1	31.138	10.7565
ENSG00000103591.8	AAGAB	101.143	82.8309
ENSG00000115977.14	AAK1	6.8044	5.0478
ENSG00000087884.10	AAMDC	7.5776	8.8184
ENSG00000127837.5	AAMP	150.865	124.069
ENSG00000129673.5	AANAT	0	0.0715
ENSG00000131043.7	AAR2	92.9623	63.504
ENSG00000205002.3	AARD	5.521	5.8062
ENSG00000090861.11	AARS	637.395	269.677
ENSG00000124608.4	AARS2	34.4525	32.6751
ENSG00000266967.2	AARSD1	7.1144	5.3863
ENSG00000157426.9	AASDH	23.6921	16.9856
ENSG00000149313.6	AASDHPPT	70.0118	65.6225
ENSG00000008311.10	AASS	12.0313	22.512
ENSG00000108270.6	AATF	56.5577	43.1522
ENSG00000181409.7	AATK	3.9018	19.0788
ENSG00000225180.2	AATK-AS1	0.156	1.9527
ENSG00000254180.1	AB015752.3	0	0
ENSG00000228757.1	AB019438.66	0	0
ENSG00000221180.1	AB019440.1	0	0
ENSG00000271201.1	AB019440.50	0	0
ENSG00000225200.2	AB019441.29	3.5896	1.8717
ENSG00000183044.7	ABAT	115.866	60.5014
ENSG00000237215.3	ABC12-47043100G14.2	0	0
ENSG00000226210.3	ABC7-42389800N19.1	26.1156	34.7487
ENSG00000271153.1	ABC7-43041300I9.1	1.0328	0.8617
ENSG00000165029.11	ABCA1	0.7519	1.551
ENSG00000154263.13	ABCA10	1.5732	0.0652
ENSG00000251595.3	ABCA11P	2.3865	6.4217
ENSG00000144452.10	ABCA12	0.01	0.0083
ENSG00000179869.10	ABCA13	0	0
ENSG00000238098.4	ABCA17P	0.1427	0.2618
ENSG00000107331.12	ABCA2	77.9534	37.4467
ENSG00000167972.9	ABCA3	66.4407	53.4555
ENSG00000198691.7	ABCA4	0.3462	1.2184
ENSG00000154265.11	ABCA5	55.3794	23.4697
ENSG00000154262.8	ABCA6	0.0464	0.0111
ENSG00000064687.8	ABCA7	23.8679	25.777
ENSG00000141338.9	ABCA8	0	0
ENSG00000154258.12	ABCA9	0.0924	0
ENSG00000231749.1	ABCA9-AS1	0	0
ENSG00000085563.10	ABCB1	240.849	68.7262
ENSG00000135776.4	ABCB10	56.3201	28.0893
ENSG00000259689.1	ABCB10P1	0	0
ENSG00000261524.1	ABCB10P3	0	0
ENSG00000260053.2	ABCB10P4	0	0.0716
ENSG00000073734.8	ABCB11	0	0
ENSG00000005471.11	ABCB4	23.7763	13.9376
ENSG00000004846.12	ABCB5	0.0203	0
ENSG00000115657.8	ABCB6	10.4319	6.9295
ENSG00000131269.11	ABCB7	46.1742	35.8026
ENSG00000197150.8	ABCB8	12.0801	17.1238
ENSG00000150967.13	ABCB9	6.3876	6.0253
ENSG00000103222.14	ABCC1	28.1274	34.776
ENSG00000124574.10	ABCC10	28.0072	27.6636
ENSG00000121270.11	ABCC11	0.1035	0.2699
ENSG00000140798.11	ABCC12	0	0
ENSG00000243064.4	ABCC13	0.6472	0
ENSG00000023839.6	ABCC2	2.4829	2.1468
ENSG00000108846.11	ABCC3	0.2341	0.3011
ENSG00000125257.9	ABCC4	2.1377	7.2791
ENSG00000114770.12	ABCC5	19.2377	64.0281
ENSG00000223882.1	ABCC5-AS1	0	0
ENSG00000091262.10	ABCC6	21.1526	24.965
ENSG00000256340.4	ABCC6P1	9.8125	18.6987
ENSG00000255277.2	ABCC6P2	32.6674	19.2719
ENSG00000006071.7	ABCC8	132.607	160.197
ENSG00000069431.6	ABCC9	0.115	0.0274
ENSG00000101986.8	ABCD1	8.0198	7.4301
ENSG00000215151.4	ABCD1P2	0	0
ENSG00000261233.2	ABCD1P3	0	0
ENSG00000225293.1	ABCD1P4	0	0
ENSG00000214330.4	ABCD1P5	0	0
ENSG00000173208.3	ABCD2	0.0601	0.0878
ENSG00000117528.7	ABCD3	130.623	78.5954
ENSG00000119688.16	ABCD4	36.1683	36.215
ENSG00000164163.6	ABCE1	52.9143	55.1852
ENSG00000204574.8	ABCF1	92.8043	118.594
ENSG00000033050.3	ABCF2	54.3107	42.0214
ENSG00000242159.1	ABCF2P1	0	0.0419
ENSG00000228769.1	ABCF2P2	0	0
ENSG00000161204.7	ABCF3	30.5992	50.2155
ENSG00000160179.14	ABCG1	21.0558	47.2317
ENSG00000118777.6	ABCG2	7.8923	5.5516
ENSG00000172350.5	ABCG4	0.3142	0.4494
ENSG00000138075.7	ABCG5	0	0.0841
ENSG00000143921.6	ABCG8	0.0352	0.2349
ENSG00000143994.9	ABHD1	0.1694	0.5181
ENSG00000144827.4	ABHD10	69.6589	59.6693
ENSG00000106077.14	ABHD11	33.0213	35.3422
ENSG00000100997.14	ABHD12	115.029	60.3729
ENSG00000131969.10	ABHD12B	0	0
ENSG00000139826.5	ABHD13	71.4321	60.7966
ENSG00000248487.4	ABHD14A	20.754	23.38
ENSG00000114786.11	ABHD14A-ACY1	0.13	0.4339
ENSG00000114779.15	ABHD14B	25.9887	48.8587
ENSG00000168792.4	ABHD15	173.903	155.518
ENSG00000204427.7	ABHD16A	11.1324	15.7494
ENSG00000183260.5	ABHD16B	0.0528	0
ENSG00000129968.11	ABHD17A	49.0051	41.6744
ENSG00000203835.5	ABHD17AP1	0	0
ENSG00000198658.4	ABHD17AP2	0	0
ENSG00000250536.1	ABHD17AP3	0.165	0.0688
ENSG00000229107.2	ABHD17AP4	0.1032	2.0657
ENSG00000182502.2	ABHD17AP5	0	0.2608
ENSG00000226981.2	ABHD17AP6	0.2695	0
ENSG00000107362.9	ABHD17B	32.802	25.0659
ENSG00000136379.7	ABHD17C	13.7553	16.0705
ENSG00000140526.12	ABHD2	118.164	62.8251
ENSG00000158201.5	ABHD3	321.61	50.337
ENSG00000100439.6	ABHD4	57.0736	19.4027
ENSG00000011198.3	ABHD5	38.6113	24.9366
ENSG00000163686.9	ABHD6	32.0086	17.7884
ENSG00000127220.5	ABHD8	25.9271	19.0108
ENSG00000136754.12	ABI1	53.7745	74.7475
ENSG00000138443.11	ABI2	29.006	28.0303
ENSG00000108798.4	ABI3	0	0
ENSG00000154175.12	ABI3BP	0.0085	0
ENSG00000097007.13	ABL1	44.2446	38.9571
ENSG00000143322.15	ABL2	18.859	14.1581
ENSG00000099204.14	ABLIM1	21.8985	29.6594
ENSG00000163995.14	ABLIM2	8.7297	19.9865
ENSG00000173210.15	ABLIM3	0.2859	0.1952
ENSG00000175164.9	ABO	0	0
ENSG00000159842.10	ABR	34.279	35.6479
ENSG00000174429.3	ABRA	0	0
ENSG00000146386.7	ABRACL	153.328	68.8497
ENSG00000146109.3	ABT1	47.0349	60.1619
ENSG00000250496.2	ABT1P1	0	0
ENSG00000114626.13	ABTB1	16.3968	14.862
ENSG00000166016.4	ABTB2	4.9973	10.1633
ENSG00000221486.1	AC000003.1	0	0
ENSG00000264194.1	AC000003.2	0	0
ENSG00000221069.1	AC000029.1	0	0
ENSG00000260246.1	AC000032.2	0	0
ENSG00000225929.1	AC000036.4	0	0
ENSG00000242156.1	AC000041.8	0	0.4471
ENSG00000225007.1	AC000067.1	0	0
ENSG00000273212.1	AC000068.10	4.2812	4.9324
ENSG00000185065.6	AC000068.5	8.5863	12.4614
ENSG00000273300.1	AC000068.9	10.9811	10.9937
ENSG00000230485.1	AC000077.2	0	0
ENSG00000232926.1	AC000078.5	0	0
ENSG00000230194.1	AC000081.2	0	0
ENSG00000235776.2	AC000089.3	0.5854	0.3907
ENSG00000270393.1	AC000095.9	0.1073	0.4476
ENSG00000236340.1	AC000099.1	0	0
ENSG00000236105.1	AC000110.1	0.4817	0.5359
ENSG00000232661.1	AC000111.3	0	0
ENSG00000237974.1	AC000111.4	0	0
ENSG00000234001.1	AC000111.5	0	0
ENSG00000083622.8	AC000111.6	0	0
ENSG00000243107.1	AC000120.7	2.4787	2.4126
ENSG00000224138.1	AC000123.4	0	0
ENSG00000226770.1	AC000124.1	0.196	0
ENSG00000230820.2	AC000362.1	0	0
ENSG00000224981.1	AC000367.1	0	0
ENSG00000241921.1	AC000370.2	0	0
ENSG00000227249.1	AC000374.1	0	0
ENSG00000264908.1	AC000403.1	0	0
ENSG00000272330.1	AC002044.4	0	0
ENSG00000184319.11	AC002055.4	7.1713	6.4984
ENSG00000213683.3	AC002056.3	0.2445	1.1221
ENSG00000254499.1	AC002056.5	0	0
ENSG00000273216.1	AC002059.10	0.3932	0.4921
ENSG00000234459.1	AC002064.4	0	0
ENSG00000225498.1	AC002064.5	0	0
ENSG00000237813.3	AC002066.1	0	0
ENSG00000216076.1	AC002066.2	0	0
ENSG00000228928.1	AC002069.5	0	0.1051
ENSG00000235639.1	AC002069.6	0	0
ENSG00000222647.1	AC002070.1	0	0
ENSG00000225898.1	AC002075.3	0.1387	0
ENSG00000237729.2	AC002075.4	2.605	2.1733
ENSG00000234695.1	AC002076.10	2.6692	0
ENSG00000224910.1	AC002115.5	0	0
ENSG00000267626.1	AC002115.9	0	0
ENSG00000267698.1	AC002116.7	1.4585	3.8937
ENSG00000248101.2	AC002116.8	0	0
ENSG00000224505.2	AC002117.1	16.573	11.1287
ENSG00000227979.1	AC002127.2	0	0
ENSG00000233420.1	AC002127.4	0	0
ENSG00000262497.1	AC002128.4	0.1315	0.1097
ENSG00000271366.1	AC002128.5	0	0
ENSG00000259242.2	AC002306.1	0	0
ENSG00000260494.1	AC002310.10	0.1297	0
ENSG00000235560.3	AC002310.12	8.264	8.736
ENSG00000260869.1	AC002310.13	0	0
ENSG00000261588.1	AC002310.17	0	0
ENSG00000239791.1	AC002310.7	1.5157	1.3053
ENSG00000267190.1	AC002314.4	0	0
ENSG00000236481.1	AC002331.1	0	0
ENSG00000234469.2	AC002365.1	0.2921	0.2437
ENSG00000232392.1	AC002366.3	0	0.0657
ENSG00000237741.1	AC002368.4	0	0
ENSG00000227863.2	AC002383.2	0	0
ENSG00000230941.1	AC002386.1	0	0
ENSG00000266269.1	AC002395.1	0	0
ENSG00000267439.1	AC002398.11	0	0.0767
ENSG00000267328.1	AC002398.12	0.1421	0.9483
ENSG00000267049.1	AC002398.13	0.2196	0.9161
ENSG00000225872.2	AC002398.5	2.6008	6.7924
ENSG00000188223.9	AC002398.9	0.0904	0.1509
ENSG00000261528.2	AC002400.1	0	0
ENSG00000236472.1	AC002401.1	0.2004	0.1672
ENSG00000231153.1	AC002429.4	0	0
ENSG00000236197.2	AC002429.5	0	0
ENSG00000269449.1	AC002451.1	0.0782	0
ENSG00000231170.1	AC002451.3	0	0.15
ENSG00000237819.1	AC002454.1	0	0
ENSG00000223969.1	AC002456.2	55.2625	3.1753
ENSG00000223646.1	AC002463.3	0	0.1976
ENSG00000238202.1	AC002465.2	0	0
ENSG00000241764.3	AC002467.7	3.2403	4.4526
ENSG00000269103.1	AC002472.1	15.6298	21.1895
ENSG00000226872.1	AC002472.11	0	0.139
ENSG00000187905.6	AC002472.13	0.0846	0.1412
ENSG00000264392.1	AC002477.1	3.126	7.8238
ENSG00000238033.1	AC002480.2	0	0
ENSG00000232759.1	AC002480.3	0	0.2895
ENSG00000232949.1	AC002480.4	0	0
ENSG00000225541.1	AC002480.5	0	0
ENSG00000221281.1	AC002485.1	0	0
ENSG00000231525.1	AC002486.2	0	0
ENSG00000223866.1	AC002486.3	0	0
ENSG00000205786.4	AC002511.1	0	0.019
ENSG00000233214.1	AC002511.2	0	1.0432
ENSG00000232680.2	AC002511.3	0	0.7824
ENSG00000261457.2	AC002519.6	0.8362	0.7513
ENSG00000259810.2	AC002519.8	0	0
ENSG00000242186.1	AC002523.1	0	0
ENSG00000230258.2	AC002539.1	0	0
ENSG00000252100.2	AC002539.2	0	0
ENSG00000227532.1	AC002542.2	0	0
ENSG00000235945.1	AC002543.2	0	0
ENSG00000261312.1	AC002550.5	0	0
ENSG00000261736.1	AC002551.1	0	0.1322
ENSG00000227782.1	AC002553.1	5.7888	18.3522
ENSG00000233979.1	AC002553.4	0	0
ENSG00000221016.1	AC002558.1	1.042	0.8693
ENSG00000221259.1	AC002978.1	0	0
ENSG00000221386.1	AC002979.1	0	0
ENSG00000252111.1	AC002981.1	0	0
ENSG00000267005.1	AC002984.2	0	0
ENSG00000268193.1	AC002985.3	0	0
ENSG00000252586.1	AC002992.1	0	0
ENSG00000196861.4	AC002994.1	0	0
ENSG00000264517.1	AC003001.1	0	0
ENSG00000268133.1	AC003002.4	0	0
ENSG00000269533.1	AC003002.6	0.155	0.2586
ENSG00000188477.8	AC003003.5	0.0394	0.0329
ENSG00000268266.1	AC003005.2	0.1412	6.5984
ENSG00000268107.1	AC003005.4	0.1555	0
ENSG00000264453.1	AC003006.1	5.4523	12.7365
ENSG00000269026.2	AC003006.7	0	0
ENSG00000262011.1	AC003009.1	0	0
ENSG00000262235.2	AC003009.2	0	0
ENSG00000248594.2	AC003029.1	0	0
ENSG00000264331.1	AC003035.1	0	0
ENSG00000268413.1	AC003043.1	0	0
ENSG00000214684.2	AC003045.1	0	0
ENSG00000227517.2	AC003051.1	0	0
ENSG00000237773.1	AC003075.4	0	0
ENSG00000203505.2	AC003079.1	0	0
ENSG00000234358.1	AC003080.4	0	0
ENSG00000234826.1	AC003084.2	0	0
ENSG00000231328.1	AC003087.4	0	0
ENSG00000226965.1	AC003088.1	0	0
ENSG00000223561.2	AC003090.1	0.1264	0.0527
ENSG00000236453.1	AC003092.1	0.2644	0
ENSG00000236938.1	AC003092.2	0	0
ENSG00000228768.1	AC003101.1	0	0
ENSG00000214921.2	AC003102.1	0	0
ENSG00000267750.1	AC003102.3	3.94	5.8791
ENSG00000236194.2	AC003104.1	3.2597	1.9873
ENSG00000221278.1	AC003658.1	2.6232	0
ENSG00000234634.1	AC003664.1	0	0
ENSG00000234494.3	AC003665.1	0.2964	1.391
ENSG00000222133.1	AC003666.1	0	0
ENSG00000221736.1	AC003681.1	0	0
ENSG00000268392.1	AC003682.16	0.203	1.5241
ENSG00000269097.1	AC003682.17	0	0
ENSG00000268564.1	AC003956.1	0	0
ENSG00000234859.1	AC003958.2	0	0
ENSG00000108516.5	AC003958.6	0	0
ENSG00000221418.1	AC003968.1	0	0
ENSG00000269615.1	AC003973.1	0	0
ENSG00000269504.1	AC003973.4	0	0
ENSG00000269199.1	AC003973.5	0	0
ENSG00000271095.1	AC003973.6	0	0
ENSG00000235139.2	AC003984.1	0	0
ENSG00000233824.1	AC003985.1	0	0
ENSG00000229533.1	AC003986.5	0	0
ENSG00000232821.1	AC003986.6	0	0
ENSG00000236536.1	AC003986.7	0	0
ENSG00000234223.2	AC003988.1	0	0
ENSG00000243621.1	AC003989.3	0	0
ENSG00000227948.3	AC003989.4	0	0
ENSG00000228113.3	AC003991.3	0.0332	0.1939
ENSG00000264952.1	AC004000.1	0	1.5046
ENSG00000270317.1	AC004004.2	0	0
ENSG00000228711.1	AC004006.2	0	0
ENSG00000224322.1	AC004009.3	0	0
ENSG00000233942.1	AC004012.1	0.8781	0
ENSG00000229603.1	AC004014.3	0	0
ENSG00000227968.1	AC004014.4	0	0
ENSG00000238976.1	AC004016.1	0	0
ENSG00000234999.1	AC004016.2	0	0
ENSG00000268948.1	AC004017.1	0.3593	1.4988
ENSG00000229492.1	AC004019.10	0	0
ENSG00000236754.1	AC004019.13	0	0.0851
ENSG00000272675.1	AC004019.18	0	0
ENSG00000237160.2	AC004022.7	2.9154	0
ENSG00000228751.1	AC004022.8	0	0
ENSG00000223442.1	AC004041.2	0.0868	0.1448
ENSG00000246774.1	AC004051.2	0	0
ENSG00000215999.2	AC004052.1	0	0
ENSG00000245384.1	AC004053.1	0.2212	0.0264
ENSG00000248984.1	AC004054.1	0	0
ENSG00000196656.6	AC004057.1	6.8294	3.8911
ENSG00000251312.2	AC004062.2	0	0
ENSG00000250670.1	AC004063.1	0	0
ENSG00000216425.4	AC004066.2	0	0
ENSG00000250522.1	AC004066.3	0	0
ENSG00000273447.1	AC004067.5	1.0718	3.4648
ENSG00000251473.2	AC004069.1	0	0
ENSG00000251259.1	AC004069.2	0.8541	0.9976
ENSG00000231110.1	AC004070.1	0	0
ENSG00000230311.2	AC004074.3	0.8623	0.3597
ENSG00000237014.1	AC004074.4	0	0
ENSG00000268533.1	AC004076.7	1.8	0.7508
ENSG00000268163.1	AC004076.9	0.6386	0.3044
ENSG00000266055.1	AC004079.1	0	0
ENSG00000226851.1	AC004112.4	0	0
ENSG00000232922.1	AC004112.5	0	0
ENSG00000236232.1	AC004112.7	0	0
ENSG00000260264.1	AC004125.3	0	0
ENSG00000234406.1	AC004129.7	0	0
ENSG00000213798.3	AC004129.9	0	0
ENSG00000267666.1	AC004156.3	0.1495	0.4573
ENSG00000261008.2	AC004158.2	1.0855	3.6446
ENSG00000260664.1	AC004158.3	0	0
ENSG00000230853.1	AC004159.1	0	0
ENSG00000230435.1	AC004160.4	0	0
ENSG00000184616.7	AC004166.6	0	0
ENSG00000267778.1	AC004221.2	0.4444	1.1124
ENSG00000234477.1	AC004231.2	0.2301	0
ENSG00000230612.1	AC004237.1	0	0
ENSG00000269635.1	AC004257.1	0	0
ENSG00000270143.1	AC004257.3	8.421	20.5974
ENSG00000005189.15	AC004381.6	21.557	22.8568
ENSG00000260510.1	AC004381.7	0	0
ENSG00000226107.1	AC004383.3	0.9735	1.3536
ENSG00000226515.1	AC004386.3	0	0
ENSG00000213269.2	AC004386.4	0	0
ENSG00000273309.1	AC004410.3	3.126	1.2037
ENSG00000269131.1	AC004447.2	0.2329	0.6153
ENSG00000227078.1	AC004448.2	0	0
ENSG00000235979.4	AC004448.5	0	0
ENSG00000261204.1	AC004449.6	0	0.1807
ENSG00000146677.6	AC004453.8	8.8329	5.1741
ENSG00000238385.1	AC004458.1	0	0
ENSG00000221379.1	AC004460.1	0	0
ENSG00000237347.2	AC004461.4	0	0
ENSG00000260924.2	AC004463.6	1.2331	2.1658
ENSG00000268069.1	AC004466.1	0.52	1.5185
ENSG00000272682.1	AC004471.10	0.1239	0.1034
ENSG00000223461.1	AC004471.9	0.3223	1.2099
ENSG00000228944.1	AC004485.3	0.3559	0
ENSG00000267122.1	AC004490.1	0	0.2857
ENSG00000221356.1	AC004492.1	0	0
ENSG00000267308.1	AC004510.3	0.2804	0.2339
ENSG00000266430.1	AC004520.1	0	0
ENSG00000269169.1	AC004528.1	0	0
ENSG00000266990.1	AC004528.4	0	0.1221
ENSG00000236414.1	AC004535.2	0	0
ENSG00000230333.2	AC004538.3	0.0406	0.2201
ENSG00000225792.1	AC004540.4	2.6581	3.2821
ENSG00000214870.4	AC004540.5	0.1581	0.6785
ENSG00000221576.2	AC004543.1	0	0
ENSG00000237921.2	AC004543.2	1.0166	1.2722
ENSG00000229893.1	AC004549.6	0	0.2732
ENSG00000264746.1	AC004552.1	0	0
ENSG00000237560.1	AC004562.1	1.4327	0
ENSG00000235669.1	AC004593.3	0	0
ENSG00000266862.1	AC004595.1	0	0
ENSG00000225877.1	AC004603.4	0	0
ENSG00000267392.3	AC004609.1	0	0
ENSG00000267755.1	AC004623.2	0	0
ENSG00000267304.1	AC004637.1	0	0
ENSG00000264224.1	AC004655.1	0	0
ENSG00000265506.1	AC004656.1	0	0
ENSG00000221786.1	AC004673.1	0	0
ENSG00000229263.1	AC004691.5	0	0
ENSG00000228680.1	AC004692.4	0	0
ENSG00000213717.3	AC004692.5	0	0
ENSG00000223201.1	AC004699.1	0	0
ENSG00000263494.1	AC004702.2	0	0.8024
ENSG00000256806.1	AC004706.1	0	0
ENSG00000226522.1	AC004744.3	0	0
ENSG00000221192.1	AC004745.1	0	0
ENSG00000263954.1	AC004769.1	0	0
ENSG00000203562.2	AC004771.1	0	0.1169
ENSG00000272203.1	AC004775.5	0.6227	0
ENSG00000267453.2	AC004791.2	0	0
ENSG00000229944.2	AC004797.1	3.3165	2.8258
ENSG00000263913.1	AC004812.1	2.1313	1.7781
ENSG00000267901.1	AC004817.1	0	0
ENSG00000266727.1	AC004824.1	0	0
ENSG00000269468.1	AC004824.2	0	0
ENSG00000203606.3	AC004832.1	0	0
ENSG00000106540.4	AC004837.3	0	0
ENSG00000231951.1	AC004837.4	0	0
ENSG00000228554.1	AC004837.5	0	0
ENSG00000230914.2	AC004840.8	0	0.1287
ENSG00000175873.3	AC004840.9	2.1777	3.2552
ENSG00000252378.1	AC004851.1	1.2023	1.0031
ENSG00000234183.1	AC004854.4	1.2953	1.2968
ENSG00000230160.1	AC004854.5	0.5374	0
ENSG00000232667.5	AC004862.6	0	0
ENSG00000223514.1	AC004866.1	0	0
ENSG00000224134.1	AC004866.3	0	0
ENSG00000230680.2	AC004869.2	0	0
ENSG00000240355.1	AC004869.3	0	0
ENSG00000229192.2	AC004870.3	0	0
ENSG00000223829.1	AC004870.4	0	0.0509
ENSG00000214754.3	AC004870.5	0.2127	0
ENSG00000221690.1	AC004875.1	0	0
ENSG00000224804.4	AC004878.2	0	0
ENSG00000198632.7	AC004878.3	0.1108	0
ENSG00000205508.3	AC004878.5	0	0
ENSG00000205506.5	AC004878.6	0	0
ENSG00000249595.1	AC004878.7	0	0
ENSG00000254977.1	AC004878.8	0	0
ENSG00000256178.1	AC004889.1	0	0
ENSG00000238109.1	AC004893.10	0	0.1685
ENSG00000242687.2	AC004893.11	3.5776	7.3127
ENSG00000264605.1	AC004895.1	0	0
ENSG00000231704.1	AC004895.4	0	0.2862
ENSG00000267970.1	AC004899.1	0	0
ENSG00000225705.2	AC004899.3	0.0547	0
ENSG00000232072.1	AC004901.1	0	0
ENSG00000237286.1	AC004906.3	0	0
ENSG00000226592.1	AC004911.2	0	0
ENSG00000177820.5	AC004917.1	0	0
ENSG00000228085.1	AC004920.2	0	0
ENSG00000236046.1	AC004920.3	0	0
ENSG00000221553.1	AC004924.1	0	0
ENSG00000225443.1	AC004938.5	0	0
ENSG00000228151.1	AC004941.3	0	0
ENSG00000231397.1	AC004941.5	0	0
ENSG00000265573.1	AC004943.1	0	0
ENSG00000222024.2	AC004945.1	0	0
ENSG00000233760.1	AC004947.2	0	0
ENSG00000239556.2	AC004951.5	3.7986	4.5556
ENSG00000228434.1	AC004951.6	3.3169	3.9413
ENSG00000243554.1	AC004967.7	48.8824	50.0585
ENSG00000223029.1	AC004969.1	0	0
ENSG00000221249.1	AC004980.1	0	0
ENSG00000214243.3	AC004980.10	0	0
ENSG00000185040.11	AC004980.11	0	0
ENSG00000205485.9	AC004980.7	10.1016	9.61
ENSG00000250778.1	AC004980.8	0	0
ENSG00000230305.2	AC004980.9	0	0.2144
ENSG00000241057.1	AC004985.12	1.4428	1.2037
ENSG00000231198.1	AC004987.10	0	0
ENSG00000233225.2	AC004987.9	0.8122	2.0327
ENSG00000203446.2	AC004988.1	0	0
ENSG00000255927.1	AC005000.1	0	0
ENSG00000264759.1	AC005000.2	0	0
ENSG00000213888.2	AC005003.1	3.8117	12.3718
ENSG00000230370.1	AC005007.3	0	0
ENSG00000237896.2	AC005008.2	0	0
ENSG00000226671.1	AC005008.3	0	0
ENSG00000231255.1	AC005009.1	0.3486	0.5817
ENSG00000233073.1	AC005009.2	0.5075	0
ENSG00000255690.1	AC005013.1	0	0
ENSG00000228421.2	AC005013.5	0	0
ENSG00000224280.1	AC005014.5	0	0.1052
ENSG00000174495.11	AC005017.2	0	0
ENSG00000213875.3	AC005019.2	0	0
ENSG00000224330.1	AC005019.3	0	0
ENSG00000265324.1	AC005020.1	0	0
ENSG00000224017.1	AC005022.1	0	0
ENSG00000236310.1	AC005027.3	0	0
ENSG00000232458.1	AC005029.1	0	0
ENSG00000233872.1	AC005033.6	0	0.1925
ENSG00000230477.1	AC005034.2	0	0
ENSG00000226247.1	AC005034.3	0	0
ENSG00000224346.1	AC005037.1	0	0
ENSG00000221530.1	AC005037.2	0	0
ENSG00000183308.6	AC005037.3	0.771	0.4825
ENSG00000226658.1	AC005037.4	0	0
ENSG00000235318.3	AC005037.6	0	0
ENSG00000226905.1	AC005040.3	0	0
ENSG00000234521.1	AC005041.11	0	0
ENSG00000258821.1	AC005041.17	0.2276	0.1899
ENSG00000227331.1	AC005042.2	0	0.3912
ENSG00000231675.1	AC005042.3	0	0
ENSG00000204380.2	AC005042.4	0	0.0504
ENSG00000228586.1	AC005042.5	0	0
ENSG00000216085.1	AC005048.1	0	0
ENSG00000243004.1	AC005062.2	3.0723	0.4272
ENSG00000222482.1	AC005071.1	50.88	63.2565
ENSG00000224046.1	AC005076.5	7.4981	7.6652
ENSG00000227038.2	AC005077.12	0.2184	0.243
ENSG00000230882.1	AC005077.14	0.322	0.2462
ENSG00000228829.1	AC005077.5	0	0
ENSG00000224273.1	AC005077.7	0.7431	0.372
ENSG00000213549.3	AC005077.8	0	0
ENSG00000241778.1	AC005077.9	0	0
ENSG00000214871.3	AC005082.1	0	0.6065
ENSG00000226816.2	AC005082.12	27.3541	19.55
ENSG00000233834.2	AC005083.1	0.3122	0
ENSG00000230110.3	AC005086.1	0	0
ENSG00000256295.2	AC005086.2	0	0
ENSG00000258040.1	AC005086.3	0.3859	1.2879
ENSG00000258093.1	AC005086.4	0	0
ENSG00000264642.1	AC005088.1	0	0
ENSG00000229949.1	AC005094.2	0	0
ENSG00000219039.2	AC005102.1	0	0
ENSG00000223374.1	AC005104.3	0.8487	2.1241
ENSG00000225286.1	AC005105.2	0	0
ENSG00000248431.1	AC005150.1	0	0
ENSG00000234899.5	AC005152.2	0.4106	0.1481
ENSG00000228639.2	AC005152.3	0.3473	0.5795
ENSG00000196295.7	AC005154.6	4.361	2.5219
ENSG00000244480.1	AC005154.7	3.4334	0.8986
ENSG00000226874.1	AC005154.8	0	1.445
ENSG00000221262.1	AC005159.1	0	0
ENSG00000227658.1	AC005160.3	0	0
ENSG00000221279.1	AC005161.1	0	0
ENSG00000229452.1	AC005162.4	0	0
ENSG00000233517.1	AC005162.5	0.1622	0
ENSG00000269519.1	AC005176.1	0	0
ENSG00000268153.1	AC005176.2	0.5622	0
ENSG00000268243.1	AC005176.3	0	0
ENSG00000251243.1	AC005178.1	0	0
ENSG00000229497.1	AC005189.6	0	0
ENSG00000263545.1	AC005195.1	0	0
ENSG00000269694.1	AC005197.2	0	0
ENSG00000252831.1	AC005215.1	0	0
ENSG00000236352.1	AC005220.3	0	0
ENSG00000231595.1	AC005224.2	7.2607	9.5189
ENSG00000264918.1	AC005229.1	0	0
ENSG00000213210.3	AC005229.5	0	0
ENSG00000213209.2	AC005229.7	0	0
ENSG00000236653.1	AC005235.1	0	0
ENSG00000235861.1	AC005237.2	0	0
ENSG00000225521.1	AC005237.4	0	0.14
ENSG00000234839.1	AC005251.4	0	0
ENSG00000268030.1	AC005253.2	0.0469	0.0391
ENSG00000268983.1	AC005253.4	0.4342	0.1811
ENSG00000256210.2	AC005255.3	0.9998	1.1677
ENSG00000269552.1	AC005255.5	0	0
ENSG00000172148.2	AC005255.6	0	0
ENSG00000267073.1	AC005256.1	0	0
ENSG00000267688.1	AC005262.2	0.5961	0
ENSG00000267139.1	AC005262.3	0.2075	0.1731
ENSG00000266944.1	AC005262.4	0	0
ENSG00000267551.3	AC005264.2	0.0404	0
ENSG00000197462.3	AC005276.1	0	0
ENSG00000170468.5	AC005280.1	0.0381	0.0636
ENSG00000226690.2	AC005281.1	0.7551	2.5827
ENSG00000225606.1	AC005281.2	0	0.6871
ENSG00000221701.1	AC005284.1	0	0
ENSG00000265904.1	AC005288.1	0	0
ENSG00000236325.1	AC005300.5	0	0
ENSG00000235343.1	AC005301.8	0	0
ENSG00000233852.1	AC005304.1	0	1.5454
ENSG00000267283.1	AC005306.3	6.6197	5.8574
ENSG00000260725.1	AC005307.1	0.0597	0
ENSG00000267243.1	AC005307.3	0.2111	0.1174
ENSG00000233002.2	AC005324.6	0	0
ENSG00000233193.1	AC005324.7	0	0
ENSG00000231812.1	AC005326.2	0	0.378
ENSG00000248015.2	AC005329.7	2.8362	4.5571
ENSG00000267372.1	AC005330.2	0	0
ENSG00000267056.2	AC005336.4	0.0754	0.0629
ENSG00000267218.2	AC005336.5	0	0
ENSG00000268565.1	AC005339.2	1.1962	2.395
ENSG00000248493.1	AC005351.1	0	0
ENSG00000250994.1	AC005355.1	0.394	0.1096
ENSG00000251169.2	AC005355.2	7.0313	10.8841
ENSG00000262686.1	AC005356.1	0	0
ENSG00000266906.1	AC005357.1	0	0
ENSG00000273452.1	AC005358.1	0	0
ENSG00000227274.1	AC005358.3	0	0
ENSG00000255513.1	AC005363.9	0	0
ENSG00000252968.1	AC005370.1	0	0
ENSG00000266115.1	AC005375.1	0	0
ENSG00000269191.1	AC005387.2	0	0
ENSG00000268938.2	AC005387.3	0	0
ENSG00000267159.1	AC005391.2	0.2842	0
ENSG00000227606.2	AC005392.13	0	0
ENSG00000267537.1	AC005394.1	0	0
ENSG00000269774.1	AC005399.1	0	0
ENSG00000257040.1	AC005477.1	0	0
ENSG00000222012.1	AC005481.5	0.8683	1.63
ENSG00000259114.1	AC005484.5	0	0
ENSG00000225647.1	AC005487.2	0	0
ENSG00000267985.1	AC005488.1	0	0
ENSG00000205584.6	AC005488.11	0	0
ENSG00000214841.1	AC005493.1	0	0.9314
ENSG00000267421.2	AC005498.3	0.3395	0
ENSG00000267224.1	AC005498.4	0	0
ENSG00000252177.1	AC005513.1	0	0
ENSG00000223878.1	AC005517.3	0	0
ENSG00000230190.1	AC005518.2	0.2521	0.1402
ENSG00000258559.2	AC005519.4	16.5331	13.3927
ENSG00000213548.3	AC005522.6	0	0
ENSG00000225703.1	AC005522.7	0	0
ENSG00000269604.1	AC005523.2	0.105	0.0438
ENSG00000268536.1	AC005523.3	0.8974	1.123
ENSG00000230825.1	AC005532.5	0.0758	0.0632
ENSG00000234450.1	AC005534.6	0	0
ENSG00000224903.1	AC005534.8	1.0111	0
ENSG00000232006.4	AC005537.2	0.037	0
ENSG00000237581.1	AC005538.5	0	0
ENSG00000228937.1	AC005539.2	0	0
ENSG00000235852.1	AC005540.3	3.7756	24.774
ENSG00000214167.1	AC005544.1	0	0
ENSG00000266897.1	AC005546.2	2.1586	3.8019
ENSG00000263383.1	AC005549.1	0	0
ENSG00000265501.1	AC005549.2	0	0
ENSG00000268024.1	AC005549.3	0	0
ENSG00000237070.1	AC005550.3	0.7015	0.1881
ENSG00000229108.1	AC005550.4	0	0
ENSG00000225974.1	AC005550.5	0	0
ENSG00000266939.1	AC005559.2	0	0.1546
ENSG00000267036.1	AC005559.3	0	0
ENSG00000214719.7	AC005562.1	0.9011	0.8425
ENSG00000226509.1	AC005588.2	0	0
ENSG00000236714.1	AC005592.1	0	0.035
ENSG00000231185.2	AC005592.2	0.2589	1.5553
ENSG00000261757.1	AC005592.3	0	0.0477
ENSG00000205790.1	AC005594.3	0.0611	0.0764
ENSG00000267223.1	AC005597.1	0	0
ENSG00000269205.1	AC005606.1	0	0
ENSG00000261790.1	AC005606.14	1.9165	0.4264
ENSG00000260107.1	AC005606.15	0.7443	0.1552
ENSG00000249034.1	AC005609.1	0.6503	2.0346
ENSG00000248106.2	AC005609.2	0	0
ENSG00000269296.1	AC005614.3	0.1027	0.1713
ENSG00000269749.1	AC005614.5	0	0.1697
ENSG00000266893.1	AC005616.1	0	0.1233
ENSG00000267423.1	AC005616.2	0	0
ENSG00000255729.1	AC005618.1	0	0
ENSG00000272070.1	AC005618.6	0.3575	31.9365
ENSG00000263780.1	AC005621.1	0	0
ENSG00000267201.1	AC005624.2	0.5055	0.2109
ENSG00000266963.1	AC005625.1	0	0
ENSG00000269354.1	AC005626.3	0	0
ENSG00000221454.1	AC005631.1	1.0657	0
ENSG00000228649.4	AC005682.5	0.0766	0.1916
ENSG00000226329.2	AC005682.6	0	0
ENSG00000226279.2	AC005682.7	0	0
ENSG00000235664.1	AC005682.8	0.1389	0.4636
ENSG00000265985.1	AC005686.1	0	0
ENSG00000263623.1	AC005701.1	0	0
ENSG00000263422.1	AC005702.1	4.5746	5.7248
ENSG00000263820.1	AC005702.2	3.6069	1.0031
ENSG00000265638.1	AC005702.3	0	0.9904
ENSG00000266701.1	AC005702.4	0	2.8624
ENSG00000237377.2	AC005703.2	0	0
ENSG00000230971.1	AC005703.3	0	0
ENSG00000230607.3	AC005722.4	0	0
ENSG00000253002.1	AC005725.1	0	0
ENSG00000225681.2	AC005730.2	0	0
ENSG00000226040.2	AC005740.3	0.1797	0.2998
ENSG00000250347.1	AC005740.4	0	0
ENSG00000254099.1	AC005740.5	0	0
ENSG00000271871.1	AC005740.6	0.7839	0.1635
ENSG00000249418.2	AC005741.2	0	0
ENSG00000272154.1	AC005754.7	0	0
ENSG00000272108.1	AC005754.8	0.045	0.15
ENSG00000267044.1	AC005757.6	0	0
ENSG00000267037.1	AC005757.7	0	0
ENSG00000267630.1	AC005758.1	0	0
ENSG00000232058.1	AC005772.2	0	0
ENSG00000266933.1	AC005775.2	0.226	0.7541
ENSG00000270802.2	AC005776.1	1.6169	1.0791
ENSG00000267148.1	AC005777.3	0	0
ENSG00000225157.1	AC005779.1	0	0
ENSG00000267545.1	AC005779.2	0	0
ENSG00000267320.1	AC005780.1	0	0
ENSG00000266209.1	AC005783.1	0	0
ENSG00000268189.2	AC005785.2	0.2454	0.1228
ENSG00000266959.1	AC005786.3	0	0
ENSG00000267231.1	AC005786.5	0	0.212
ENSG00000267436.1	AC005786.7	1.4938	3.0464
ENSG00000267473.1	AC005789.11	7.9389	10.211
ENSG00000267090.1	AC005789.9	0.6315	0.5269
ENSG00000268582.1	AC005794.1	0	0
ENSG00000268034.1	AC005795.1	0.3766	0.4189
ENSG00000235415.1	AC005808.3	0	0
ENSG00000235554.1	AC005822.1	1.5418	1.135
ENSG00000196138.3	AC005831.1	0	0
ENSG00000223544.1	AC005838.2	0	0
ENSG00000206044.3	AC005841.1	0.6991	0.4999
ENSG00000205325.1	AC005863.1	0	0
ENSG00000238212.2	AC005863.2	0	0
ENSG00000227694.1	AC005884.1	0.9955	0.4983
ENSG00000266257.1	AC005926.1	0	0
ENSG00000269019.1	AC005932.1	0	0
ENSG00000266926.1	AC005943.4	1.4049	3.2233
ENSG00000267161.1	AC005943.5	2.5939	7.3661
ENSG00000267469.1	AC005944.2	1.9953	1.3872
ENSG00000267138.1	AC005954.3	11.9658	6.9648
ENSG00000267205.1	AC005954.4	0	0
ENSG00000237713.1	AC006000.5	0	0
ENSG00000177418.1	AC006001.1	0.1817	0.1516
ENSG00000231515.1	AC006003.3	0.7649	0.5105
ENSG00000236795.1	AC006004.1	0.0437	0
ENSG00000230746.1	AC006007.1	0	0
ENSG00000244563.1	AC006011.4	0	0
ENSG00000268891.1	AC006014.1	0	0
ENSG00000205505.7	AC006014.10	0	0
ENSG00000242073.2	AC006014.7	0	0
ENSG00000146722.7	AC006014.8	0	0
ENSG00000203335.4	AC006019.3	0	0
ENSG00000233363.1	AC006019.4	0	0
ENSG00000223419.1	AC006022.4	0	0
ENSG00000248711.1	AC006023.8	0	0
ENSG00000218305.2	AC006024.4	0.0544	0
ENSG00000223275.1	AC006026.1	0	0
ENSG00000232553.3	AC006026.10	0.0725	0.1209
ENSG00000228953.1	AC006026.12	0	0
ENSG00000234286.1	AC006026.13	2.6232	21.3377
ENSG00000224785.1	AC006026.9	0.052	0.0434
ENSG00000231357.1	AC006028.11	0	0
ENSG00000231916.1	AC006033.22	0.6604	1.4693
ENSG00000230981.2	AC006035.1	0	0
ENSG00000226442.2	AC006037.2	0	0
ENSG00000229379.1	AC006041.1	0	0
ENSG00000227719.1	AC006042.6	0.179	0.2986
ENSG00000233108.1	AC006042.7	0	0
ENSG00000233264.2	AC006042.8	0.2554	0.6391
ENSG00000225816.1	AC006045.3	0	0
ENSG00000231421.3	AC006050.2	0	0
ENSG00000251439.1	AC006070.12	0	0
ENSG00000225563.1	AC006076.1	0	0
ENSG00000270892.1	AC006077.4	0	0
ENSG00000265189.1	AC006080.1	0	0
ENSG00000178430.4	AC006111.1	0.1137	0.2372
ENSG00000265070.1	AC006115.1	0	0
ENSG00000269793.1	AC006115.3	0.2186	0.0261
ENSG00000268407.1	AC006115.6	0	0
ENSG00000266631.1	AC006116.1	8.7236	0
ENSG00000267192.1	AC006116.12	0	0
ENSG00000266932.1	AC006116.13	0	0
ENSG00000267145.1	AC006116.14	0	0
ENSG00000267429.1	AC006116.15	0	0
ENSG00000267549.1	AC006116.17	0.1479	0.6476
ENSG00000267298.1	AC006116.19	0.1678	1.5396
ENSG00000267710.1	AC006116.20	0	0
ENSG00000267606.1	AC006116.21	0	0
ENSG00000266907.1	AC006116.22	0.0432	0
ENSG00000267776.1	AC006116.24	0.6456	0
ENSG00000267459.1	AC006116.27	0.7443	0
ENSG00000266958.1	AC006126.3	0	0
ENSG00000267045.1	AC006126.4	0	0
ENSG00000268355.1	AC006129.1	0	0
ENSG00000268027.1	AC006129.2	0.3907	0
ENSG00000270164.1	AC006129.4	0	0
ENSG00000263997.1	AC006130.1	0	0
ENSG00000267063.1	AC006130.3	0	0
ENSG00000267398.1	AC006130.4	0	0
ENSG00000267757.1	AC006132.1	0	0.0634
ENSG00000240320.1	AC006133.3	0	0
ENSG00000263416.1	AC006145.1	0	0
ENSG00000226323.1	AC006150.1	0	0
ENSG00000221428.1	AC006150.2	0	0
ENSG00000251154.1	AC006153.3	0	0
ENSG00000225516.2	AC006156.1	0	0
ENSG00000270073.1	AC006156.2	0	0
ENSG00000231210.2	AC006159.3	0	0
ENSG00000243220.1	AC006159.4	0	0
ENSG00000235427.1	AC006159.5	0	0
ENSG00000249488.1	AC006160.4	0	0
ENSG00000249502.1	AC006160.5	0.7502	0.8345
ENSG00000238090.1	AC006195.2	0	0
ENSG00000230173.1	AC006196.1	0	0
ENSG00000229457.1	AC006227.1	0	0
ENSG00000269745.1	AC006262.10	0	0
ENSG00000269729.1	AC006262.4	0	0
ENSG00000268621.1	AC006262.5	0.1071	0
ENSG00000268460.1	AC006262.6	19.3079	0
ENSG00000269483.1	AC006272.1	0	0
ENSG00000268316.1	AC006272.2	0	0
ENSG00000272473.1	AC006273.4	0	0
ENSG00000267530.2	AC006273.5	0.1078	0
ENSG00000266927.2	AC006273.7	0	0
ENSG00000253392.2	AC006277.2	1.9336	0.2016
ENSG00000251412.1	AC006296.1	0	0
ENSG00000248425.1	AC006296.2	0	0
ENSG00000222994.1	AC006322.1	0	0
ENSG00000230785.2	AC006326.3	0	0
ENSG00000230605.1	AC006326.5	0	0
ENSG00000252471.1	AC006328.1	0	0
ENSG00000233619.1	AC006328.9	0	0
ENSG00000235094.2	AC006335.10	0	0
ENSG00000242879.1	AC006335.11	0	0
ENSG00000251275.1	AC006335.2	0	0
ENSG00000250204.1	AC006335.6	0	0
ENSG00000229110.1	AC006355.3	0	0
ENSG00000244000.1	AC006366.3	0	0
ENSG00000236213.1	AC006369.2	17.7974	143.342
ENSG00000236572.1	AC006369.3	0	0.2037
ENSG00000252694.1	AC006371.1	0	0
ENSG00000236669.1	AC006372.1	0	0
ENSG00000234210.1	AC006372.4	0	0.1739
ENSG00000223872.1	AC006372.5	0.687	0.2866
ENSG00000233191.1	AC006372.6	0	0.2679
ENSG00000235431.1	AC006373.1	0	0
ENSG00000223070.1	AC006377.1	0	0
ENSG00000236861.2	AC006378.2	0	0
ENSG00000221751.1	AC006380.1	0	0
ENSG00000231418.1	AC006380.3	0	0
ENSG00000251638.1	AC006390.4	0	0
ENSG00000248851.1	AC006427.2	0	0
ENSG00000266633.1	AC006432.1	0	0
ENSG00000205821.4	AC006435.1	0	0
ENSG00000242209.1	AC006445.6	0	0
ENSG00000249148.2	AC006445.7	0	0
ENSG00000246095.2	AC006445.8	11.8707	1.4236
ENSG00000269094.1	AC006449.1	0	0.2138
ENSG00000221732.1	AC006452.1	0	0
ENSG00000230000.1	AC006455.1	0	0
ENSG00000227489.1	AC006458.3	0	0
ENSG00000228509.1	AC006460.2	0	0.0695
ENSG00000228568.1	AC006461.2	0	0
ENSG00000214998.2	AC006465.4	0	0
ENSG00000232887.1	AC006466.5	0	0
ENSG00000265600.1	AC006480.1	2.8134	0
ENSG00000232790.2	AC006481.1	0	0
ENSG00000228675.1	AC006482.1	0	0
ENSG00000263900.1	AC006483.1	0	0
ENSG00000228974.4	AC006483.5	0	0
ENSG00000204957.1	AC006486.1	0.1279	0.5693
ENSG00000268643.1	AC006486.9	0	0
ENSG00000252789.1	AC006487.1	0	0
ENSG00000251338.1	AC006499.1	0	0
ENSG00000251278.1	AC006499.2	0	0
ENSG00000250505.1	AC006499.3	0	0
ENSG00000250074.1	AC006499.4	0	0
ENSG00000250573.1	AC006499.5	0	0
ENSG00000248777.1	AC006499.6	0	0
ENSG00000251296.1	AC006499.7	0	0
ENSG00000250040.2	AC006499.8	0	0
ENSG00000271544.1	AC006499.9	0	0
ENSG00000224443.1	AC006509.4	0	0
ENSG00000224058.2	AC006509.7	0	0
ENSG00000222548.2	AC006534.1	0	0
ENSG00000265086.1	AC006534.2	0	0
ENSG00000261342.1	AC006538.1	7.2775	9.0332
ENSG00000267001.1	AC006538.4	0	0
ENSG00000264441.1	AC006539.1	0	0
ENSG00000240673.1	AC006539.2	0	0
ENSG00000268070.1	AC006539.3	0	0
ENSG00000269154.1	AC006539.4	0	0
ENSG00000236540.3	AC006547.13	0.0522	0
ENSG00000234409.4	AC006547.14	13.8007	39.5852
ENSG00000268292.1	AC006547.15	0.1609	0.2684
ENSG00000243762.1	AC006547.8	1.248	0.8925
ENSG00000225480.1	AC006548.19	0	0
ENSG00000270226.1	AC006548.26	0	0
ENSG00000250456.1	AC006552.1	0	0
ENSG00000252234.1	AC006557.1	0	2.1533
ENSG00000222226.1	AC006926.1	0	0
ENSG00000269194.1	AC006942.4	3.2462	1.5046
ENSG00000235328.1	AC006946.12	0	0
ENSG00000235478.1	AC006946.15	0.1385	1.6757
ENSG00000273203.1	AC006946.16	0	0
ENSG00000273442.1	AC006946.17	0	0
ENSG00000229330.2	AC006947.1	0	0
ENSG00000264133.1	AC006953.1	0	0
ENSG00000234457.1	AC006960.5	0	0
ENSG00000237400.1	AC006960.7	0	0
ENSG00000269446.1	AC006967.1	0	0
ENSG00000235859.4	AC006978.6	9.371	15.0656
ENSG00000235193.1	AC006987.4	0	0
ENSG00000235691.1	AC006987.5	0	0
ENSG00000226975.1	AC006987.6	0	0
ENSG00000231411.1	AC006987.7	0	0
ENSG00000211518.1	AC006988.1	0	0
ENSG00000224518.2	AC006989.2	0	0
ENSG00000231063.1	AC006994.1	0	0.2798
ENSG00000231294.1	AC006994.2	0.3707	0.7731
ENSG00000263530.1	AC006994.3	0	0
ENSG00000205580.4	AC006995.8	0	0
ENSG00000225726.1	AC007000.10	0.1926	0.8033
ENSG00000237815.1	AC007000.11	2.7786	5.2159
ENSG00000205482.7	AC007000.12	0.8856	0.9031
ENSG00000231183.3	AC007003.1	0	0
ENSG00000244239.1	AC007009.1	0	0
ENSG00000265212.1	AC007009.2	1.0779	2.6979
ENSG00000229917.2	AC007014.1	0	0.1057
ENSG00000249930.1	AC007016.3	0	0
ENSG00000263653.1	AC007025.1	0	0
ENSG00000230751.1	AC007036.4	0.6438	0.5371
ENSG00000251660.1	AC007036.5	0	0
ENSG00000227017.1	AC007036.6	0	0
ENSG00000229127.1	AC007038.7	1.9617	1.7434
ENSG00000265812.1	AC007040.1	0	0
ENSG00000258881.2	AC007040.11	1.2431	0.2988
ENSG00000266029.1	AC007040.2	0	0
ENSG00000266186.1	AC007040.3	0	0
ENSG00000237751.2	AC007040.5	1.9506	4.2562
ENSG00000228384.3	AC007040.6	0.0645	0
ENSG00000239322.1	AC007040.7	3.6227	0.2061
ENSG00000236469.1	AC007040.8	0	0
ENSG00000252216.1	AC007041.1	0	0
ENSG00000235411.1	AC007041.2	0.1624	0.1355
ENSG00000264718.1	AC007050.1	0	0
ENSG00000236003.1	AC007050.17	0	0
ENSG00000250261.1	AC007050.18	0	0.0697
ENSG00000239163.1	AC007056.1	0	0
ENSG00000237835.1	AC007064.22	0	0
ENSG00000237689.1	AC007064.24	0.1876	0.7824
ENSG00000237358.1	AC007064.25	0	0
ENSG00000250614.1	AC007078.4	0	0
ENSG00000223838.1	AC007091.1	0	0
ENSG00000233723.3	AC007092.1	0.0169	0.1555
ENSG00000223052.1	AC007096.1	0	0
ENSG00000226605.1	AC007098.1	0.3736	0
ENSG00000231172.2	AC007099.1	0	0
ENSG00000237293.1	AC007099.2	0	0
ENSG00000251410.1	AC007106.1	0	0
ENSG00000265809.1	AC007114.1	0	0.7746
ENSG00000258148.2	AC007115.3	0	0
ENSG00000250497.1	AC007126.1	0	0
ENSG00000229970.3	AC007128.1	0	0
ENSG00000222030.1	AC007131.1	0	0
ENSG00000233891.3	AC007131.2	0	0
ENSG00000221653.1	AC007131.3	0	0
ENSG00000267180.1	AC007136.1	0	0
ENSG00000234718.5	AC007161.5	0	0
ENSG00000224590.1	AC007163.10	0	0
ENSG00000234731.2	AC007163.11	0	0
ENSG00000237166.1	AC007163.3	0	0
ENSG00000230408.3	AC007163.6	0.1069	0.2676
ENSG00000234842.1	AC007163.8	0	0
ENSG00000227736.1	AC007163.9	0	0
ENSG00000231815.1	AC007179.1	0	0
ENSG00000252455.2	AC007179.2	0	0
ENSG00000224721.1	AC007182.6	0	0
ENSG00000269145.2	AC007192.6	0.6076	0
ENSG00000269124.1	AC007193.10	0	0
ENSG00000267922.1	AC007193.6	25.422	0
ENSG00000269151.1	AC007193.8	14.9647	5.8263
ENSG00000268810.1	AC007193.9	0.4187	0.5239
ENSG00000268461.1	AC007204.1	0	0
ENSG00000267268.1	AC007204.2	0	0
ENSG00000266163.1	AC007216.1	0	0
ENSG00000269121.1	AC007216.2	0	0
ENSG00000269696.1	AC007228.11	0.5961	0.0383
ENSG00000268352.1	AC007228.5	0.1814	0
ENSG00000268036.1	AC007228.8	0	0.551
ENSG00000268568.1	AC007228.9	2.401	0.8837
ENSG00000267544.1	AC007229.3	0.4552	1.1394
ENSG00000226230.1	AC007237.2	0	0
ENSG00000231043.2	AC007238.1	0.3771	0.4494
ENSG00000252439.1	AC007241.1	0	0
ENSG00000221374.1	AC007242.1	0	0
ENSG00000231312.2	AC007246.3	2.518	1.7526
ENSG00000205716.4	AC007248.6	0	0
ENSG00000236785.1	AC007248.7	0	0
ENSG00000217258.2	AC007249.3	0.5695	0.1584
ENSG00000225226.1	AC007250.4	0	0
ENSG00000236757.1	AC007251.2	0	0
ENSG00000235653.1	AC007253.1	0	0
ENSG00000223813.2	AC007255.8	1.9537	3.4229
ENSG00000213090.2	AC007256.5	0.1696	0.1981
ENSG00000226925.1	AC007271.3	0	0
ENSG00000237078.1	AC007272.1	0	0
ENSG00000224672.4	AC007272.3	0	0.4229
ENSG00000223422.1	AC007274.2	0	0
ENSG00000236690.2	AC007274.5	0	0
ENSG00000227855.3	AC007276.5	0.33	0.2202
ENSG00000213981.4	AC007277.3	0	0.0263
ENSG00000236525.1	AC007278.2	0	0
ENSG00000234389.1	AC007278.3	0	0
ENSG00000230799.1	AC007279.2	0	0
ENSG00000224299.1	AC007282.6	0	0.2975
ENSG00000235579.1	AC007283.4	0	0
ENSG00000234431.2	AC007283.5	0	0
ENSG00000227014.1	AC007285.6	0.7872	0.0821
ENSG00000231519.1	AC007285.7	0	0
ENSG00000267938.1	AC007292.1	3.9308	2.1082
ENSG00000269318.1	AC007292.3	0.3623	0.734
ENSG00000269807.1	AC007292.4	0	1.0958
ENSG00000267980.1	AC007292.6	3.3941	4.7195
ENSG00000269425.1	AC007292.7	2.689	4.2064
ENSG00000234252.1	AC007308.6	0	0.0326
ENSG00000272600.1	AC007308.7	0.2514	0
ENSG00000224946.1	AC007312.3	0	0
ENSG00000226046.1	AC007316.3	0	0
ENSG00000233128.1	AC007317.1	0	0
ENSG00000172974.10	AC007318.5	4.2424	1.6144
ENSG00000224063.1	AC007319.1	2.2935	1.6477
ENSG00000229725.1	AC007322.1	0	0
ENSG00000251618.1	AC007322.3	0	0
ENSG00000227444.1	AC007322.5	0	0
ENSG00000237968.1	AC007322.7	0	0
ENSG00000271275.1	AC007326.9	0.2048	0.1708
ENSG00000229679.1	AC007327.5	0	0
ENSG00000228770.1	AC007327.6	0	0
ENSG00000221515.1	AC007333.1	0	0
ENSG00000221134.1	AC007339.1	0	0
ENSG00000214696.3	AC007347.1	0	0
ENSG00000229424.1	AC007349.4	0	0
ENSG00000235728.1	AC007349.5	0	0
ENSG00000230831.1	AC007349.7	0	0
ENSG00000221532.1	AC007353.1	0	0
ENSG00000221489.1	AC007358.1	0	0.978
ENSG00000236951.1	AC007359.6	0	0
ENSG00000180672.4	AC007362.1	0	0.083
ENSG00000225216.2	AC007362.3	0	0
ENSG00000162947.4	AC007364.1	0	0
ENSG00000233694.1	AC007365.1	0	0
ENSG00000253082.1	AC007365.2	0	0
ENSG00000226756.1	AC007365.3	0.5983	0.2496
ENSG00000227791.3	AC007365.4	0	0
ENSG00000269883.1	AC007375.1	0	0.1691
ENSG00000268898.1	AC007377.1	0	0
ENSG00000223929.1	AC007381.2	0	0
ENSG00000228590.1	AC007381.3	0	0
ENSG00000268688.1	AC007382.1	14.2507	6.9034
ENSG00000227946.1	AC007383.3	12.8787	16.3438
ENSG00000231955.1	AC007383.4	0.1329	0.0554
ENSG00000159186.4	AC007383.6	0	0
ENSG00000237638.1	AC007386.2	0	0
ENSG00000227394.1	AC007386.3	0.6445	1.3443
ENSG00000232613.2	AC007386.4	0.3789	0.9483
ENSG00000224646.2	AC007387.2	0	1.5648
ENSG00000237979.1	AC007389.1	0	0
ENSG00000223739.1	AC007389.2	0	0
ENSG00000235725.1	AC007389.3	0	0
ENSG00000265899.1	AC007389.4	0	0
ENSG00000233159.1	AC007390.4	0.2634	0
ENSG00000218739.5	AC007390.5	81.5225	66.9805
ENSG00000232028.1	AC007391.2	0.3721	0.3105
ENSG00000232046.2	AC007392.3	0	0.0487
ENSG00000237179.1	AC007392.4	0	0
ENSG00000223604.1	AC007394.3	0	0
ENSG00000235035.1	AC007395.3	0	0
ENSG00000231386.1	AC007395.4	0.1385	1.0401
ENSG00000256845.1	AC007401.1	0.0491	0.0409
ENSG00000217075.1	AC007401.2	0	0
ENSG00000222692.1	AC007402.1	0	0
ENSG00000232688.1	AC007403.1	0	0
ENSG00000230525.1	AC007403.2	0.4552	0.3798
ENSG00000223859.1	AC007403.3	0.9924	0
ENSG00000222033.1	AC007405.2	0.3544	0.5174
ENSG00000234350.1	AC007405.4	0.2314	1.004
ENSG00000239467.1	AC007405.6	8.0493	12.7835
ENSG00000235934.1	AC007405.8	0	2.1628
ENSG00000268503.1	AC007421.1	0	0
ENSG00000224173.1	AC007422.1	0	0
ENSG00000166329.2	AC007431.1	0	0
ENSG00000266510.1	AC007435.1	0	0
ENSG00000211542.1	AC007436.1	0	0
ENSG00000221128.1	AC007450.1	0	0
ENSG00000267893.1	AC007461.1	1.455	1.2139
ENSG00000226101.1	AC007461.2	0	0
ENSG00000226506.1	AC007463.2	0.1178	0
ENSG00000235665.1	AC007464.1	1.3654	0.3297
ENSG00000212032.2	AC007486.1	0	0
ENSG00000215923.1	AC007528.1	0	0
ENSG00000252445.1	AC007535.1	0	0
ENSG00000221156.1	AC007551.1	0	0
ENSG00000232736.1	AC007551.2	0	0
ENSG00000228878.3	AC007551.3	0.8565	0.7146
ENSG00000235321.1	AC007556.3	0	0
ENSG00000223874.1	AC007557.1	0.2386	0.3982
ENSG00000237479.1	AC007557.2	0	0
ENSG00000227021.1	AC007557.3	0.8667	1.4462
ENSG00000231597.1	AC007557.4	0	0
ENSG00000235993.1	AC007559.1	0	0
ENSG00000238165.1	AC007560.1	3.5612	0.9904
ENSG00000215968.2	AC007560.2	0	0
ENSG00000235583.2	AC007562.1	0	0
ENSG00000236295.1	AC007563.1	0	0.025
ENSG00000229352.1	AC007563.3	6.9415	7.7216
ENSG00000237930.1	AC007563.4	0	0.2109
ENSG00000236886.2	AC007563.5	0.2075	1.2117
ENSG00000244055.1	AC007566.10	10.7023	6.4734
ENSG00000230927.2	AC007566.11	0	0
ENSG00000266112.1	AC007567.1	0	0
ENSG00000224136.1	AC007568.1	0	0
ENSG00000220993.1	AC007611.1	0	0
ENSG00000203648.3	AC007618.3	0.3843	0.2138
ENSG00000242539.2	AC007620.3	0.6281	0.524
ENSG00000264131.1	AC007631.1	0	0
ENSG00000235464.1	AC007652.1	0	0
ENSG00000226297.1	AC007677.2	0	0
ENSG00000213739.3	AC007679.1	0	0
ENSG00000225610.1	AC007679.3	0.3602	0
ENSG00000237041.1	AC007679.4	0	0
ENSG00000237374.1	AC007680.2	0	0
ENSG00000231918.1	AC007682.1	0	0.0199
ENSG00000216011.1	AC007682.2	0	0
ENSG00000272385.1	AC007682.3	0	0
ENSG00000203632.3	AC007690.1	2.4398	2.1203
ENSG00000265300.1	AC007731.1	0	0
ENSG00000237750.2	AC007740.1	0	0
ENSG00000225896.1	AC007742.3	0	0
ENSG00000250868.2	AC007742.7	0	0
ENSG00000233251.3	AC007743.1	6.7688	3.0343
ENSG00000236841.3	AC007750.5	0	0.0203
ENSG00000263960.1	AC007773.1	0	0
ENSG00000267213.3	AC007773.2	0.3859	1.5293
ENSG00000269093.1	AC007773.3	0	0
ENSG00000267610.1	AC007787.2	0	0
ENSG00000226205.1	AC007790.4	0	0
ENSG00000267617.1	AC007795.1	0	0
ENSG00000267662.1	AC007796.1	0.1675	0
ENSG00000221233.2	AC007842.1	1.9537	0.815
ENSG00000231859.1	AC007875.2	0	0
ENSG00000235982.1	AC007875.3	0.1824	0.4566
ENSG00000224342.1	AC007879.1	0	0
ENSG00000234902.2	AC007879.2	0	0.1429
ENSG00000240440.1	AC007879.3	0	0.2167
ENSG00000225916.1	AC007879.4	0	0
ENSG00000223725.2	AC007879.5	0.1461	0.3656
ENSG00000225064.1	AC007879.6	0	0
ENSG00000229647.1	AC007879.7	0	0
ENSG00000234572.1	AC007880.1	0	0
ENSG00000264051.1	AC007881.1	0	0
ENSG00000264382.1	AC007881.2	0	0
ENSG00000233870.1	AC007881.4	0	0
ENSG00000224891.1	AC007899.3	0	0
ENSG00000264711.1	AC007919.1	0	0
ENSG00000224611.1	AC007919.18	0	0
ENSG00000231384.1	AC007919.19	0	0
ENSG00000269496.1	AC007919.2	0	0
ENSG00000263863.1	AC007948.1	0	0
ENSG00000259268.1	AC007950.1	0	0
ENSG00000214844.3	AC007952.1	0	0
ENSG00000266311.2	AC007952.4	0	0
ENSG00000228157.2	AC007952.5	0	0.0505
ENSG00000197665.5	AC007952.6	0	0
ENSG00000214670.3	AC007956.1	0	0
ENSG00000269393.1	AC007965.1	0	0
ENSG00000226747.2	AC007966.1	1.4016	0
ENSG00000228207.1	AC007967.2	0	0
ENSG00000173357.8	AC007967.3	0	0
ENSG00000230025.1	AC007967.4	0	0
ENSG00000234061.1	AC007969.4	0.982	0.4096
ENSG00000233762.2	AC007969.5	25.9635	15.3567
ENSG00000234281.1	AC007970.1	0	0
ENSG00000221178.1	AC008045.1	0	0
ENSG00000227365.1	AC008060.5	0	0
ENSG00000218672.1	AC008060.7	0	0
ENSG00000236544.1	AC008060.8	0	0
ENSG00000230918.1	AC008063.2	1.4653	3.7897
ENSG00000233397.1	AC008063.3	0	0
ENSG00000264740.1	AC008064.1	0	0
ENSG00000224553.1	AC008065.1	0	0.4496
ENSG00000237031.3	AC008067.2	0	0
ENSG00000223536.1	AC008069.1	0	0
ENSG00000224604.1	AC008069.2	0	0
ENSG00000228681.1	AC008072.1	0	0
ENSG00000232642.1	AC008073.7	0.0788	0
ENSG00000223754.1	AC008073.9	0	0
ENSG00000223935.1	AC008074.3	1.0377	2.3807
ENSG00000223863.1	AC008074.4	0	0.1368
ENSG00000237217.1	AC008074.5	0	0
ENSG00000187979.4	AC008079.9	0	0
ENSG00000252811.1	AC008085.1	0	0
ENSG00000260907.1	AC008088.4	0.1116	0
ENSG00000238641.1	AC008122.1	0	0
ENSG00000182824.6	AC008132.1	0.0504	0
ENSG00000234764.2	AC008132.12	0.2518	0
ENSG00000161103.7	AC008132.13	1.4758	0.4172
ENSG00000239989.1	AC008132.14	0	0
ENSG00000203432.1	AC008147.1	0	0
ENSG00000203433.1	AC008147.2	0	0
ENSG00000231098.1	AC008154.4	0	0
ENSG00000229177.1	AC008154.5	0	0
ENSG00000213237.4	AC008155.1	0	0.9512
ENSG00000213238.5	AC008155.2	0	0
ENSG00000234113.2	AC008163.4	0	0
ENSG00000232968.1	AC008163.6	0	0
ENSG00000266512.1	AC008166.1	0	0
ENSG00000223890.1	AC008171.1	0	0
ENSG00000231570.1	AC008173.1	0	0
ENSG00000231646.1	AC008174.3	5.9677	1.0669
ENSG00000235059.1	AC008175.1	0	0
ENSG00000224545.1	AC008264.4	0.5111	0.4264
ENSG00000214815.2	AC008265.2	0	0
ENSG00000267941.1	AC008267.1	0	0
ENSG00000235584.2	AC008268.1	0	0
ENSG00000237510.3	AC008268.2	0	0
ENSG00000229321.1	AC008269.2	0.4355	0
ENSG00000231031.2	AC008271.1	0	0
ENSG00000223642.3	AC008277.1	0.2021	0.0562
ENSG00000234022.1	AC008278.2	0	0.3826
ENSG00000224194.1	AC008278.3	0	0
ENSG00000235937.1	AC008280.1	0	0
ENSG00000241114.1	AC008280.3	0	0
ENSG00000228909.1	AC008281.1	0	0
ENSG00000268208.1	AC008372.1	5.6836	0
ENSG00000268217.1	AC008387.1	0	0
ENSG00000265665.1	AC008391.1	0	0
ENSG00000233828.2	AC008394.1	0	0
ENSG00000221167.1	AC008397.1	0	0
ENSG00000221131.2	AC008410.1	0	0
ENSG00000251583.1	AC008427.2	0.4295	0.5972
ENSG00000232324.1	AC008440.10	0	0.141
ENSG00000232220.2	AC008440.5	0.2217	0.185
ENSG00000268397.1	AC008443.1	19.3207	23.6525
ENSG00000269267.1	AC008498.1	0	0.3477
ENSG00000266499.1	AC008536.1	0	0
ENSG00000203442.2	AC008555.1	0	0
ENSG00000213084.1	AC008555.2	0	0
ENSG00000251135.2	AC008565.1	0	0
ENSG00000222316.1	AC008581.1	2.5576	0.7113
ENSG00000251000.1	AC008592.3	0	0.3743
ENSG00000251409.1	AC008592.4	0	0.1739
ENSG00000250362.1	AC008592.5	0	0.092
ENSG00000250955.1	AC008592.7	0	0.137
ENSG00000272021.1	AC008592.8	0	0.143
ENSG00000221070.1	AC008625.1	0	0
ENSG00000222732.1	AC008671.1	0	0
ENSG00000263401.1	AC008674.1	0	3.1295
ENSG00000214109.3	AC008686.1	0	0
ENSG00000254199.1	AC008691.1	0	0
ENSG00000254336.1	AC008694.2	0	0
ENSG00000253798.1	AC008694.3	0.4382	0
ENSG00000249738.2	AC008697.1	0	0
ENSG00000253298.1	AC008703.1	0	0
ENSG00000266432.1	AC008703.2	0	0
ENSG00000239048.1	AC008706.1	0	0
ENSG00000256439.1	AC008731.1	0	0
ENSG00000230259.2	AC008738.1	0	0
ENSG00000264355.1	AC008738.2	0	0
ENSG00000237955.1	AC008746.10	0	0
ENSG00000267838.1	AC008746.12	8.1784	6.9747
ENSG00000227407.1	AC008746.3	5.4955	4.437
ENSG00000235681.1	AC008746.5	0	0
ENSG00000213016.3	AC008746.9	0	0
ENSG00000221584.2	AC008747.1	0	0
ENSG00000216102.1	AC008752.1	0	0
ENSG00000265379.1	AC008752.2	0	0
ENSG00000266247.1	AC008752.3	0	0.8791
ENSG00000238150.1	AC008753.3	0	0
ENSG00000269564.1	AC008753.4	0	0
ENSG00000228323.2	AC008753.6	0.8545	0.5347
ENSG00000221195.2	AC008780.1	0	0
ENSG00000228737.2	AC008781.7	0	0.252
ENSG00000248901.1	AC008834.1	0	0
ENSG00000249101.1	AC008834.2	0	0
ENSG00000223200.1	AC008836.1	0	0
ENSG00000227836.1	AC008850.3	0	0.4323
ENSG00000213702.2	AC008865.1	0	0
ENSG00000238335.1	AC008869.1	0	0
ENSG00000268280.1	AC008914.1	0	0
ENSG00000237705.1	AC008937.2	0	0
ENSG00000225230.1	AC008937.3	0	0
ENSG00000264465.1	AC008938.1	0	0
ENSG00000228650.2	AC008940.1	0	0
ENSG00000268424.1	AC008948.1	0.4144	0.5927
ENSG00000222961.1	AC008949.1	0	0
ENSG00000269215.1	AC008964.1	0	0
ENSG00000221310.1	AC008967.1	0	0
ENSG00000269688.1	AC008982.2	11.223	31.581
ENSG00000248166.1	AC008984.2	0	0
ENSG00000251431.1	AC008984.5	0	0
ENSG00000250507.1	AC008984.6	0	0
ENSG00000234436.1	AC008984.7	0	0
ENSG00000267683.1	AC008991.1	0	0
ENSG00000267636.1	AC008992.1	0	0
ENSG00000267751.1	AC009005.2	4.4131	6.5352
ENSG00000238393.1	AC009009.1	0	0
ENSG00000271824.1	AC009014.3	0.3938	5.0688
ENSG00000264935.1	AC009035.1	0	0
ENSG00000181791.1	AC009041.1	0	0
ENSG00000269047.1	AC009041.2	0	8.0244
ENSG00000260345.1	AC009052.12	0	0
ENSG00000269746.1	AC009060.1	0	0.4107
ENSG00000203401.4	AC009061.1	0	0.2011
ENSG00000167970.6	AC009065.1	1.0478	1.6026
ENSG00000207715.1	AC009065.2	0	0
ENSG00000252958.1	AC009065.3	0	2.9248
ENSG00000265127.1	AC009080.1	0	0
ENSG00000265167.1	AC009081.1	0	0
ENSG00000196927.4	AC009093.1	0.0494	0
ENSG00000237718.1	AC009095.4	0	0
ENSG00000203343.2	AC009107.1	0	0
ENSG00000231589.1	AC009110.1	0	0
ENSG00000261248.1	AC009120.10	0	0
ENSG00000239763.2	AC009120.3	19.4299	28.1195
ENSG00000261404.1	AC009120.4	0.053	0.0885
ENSG00000260884.1	AC009120.5	0	0.1525
ENSG00000259972.1	AC009120.6	20.3867	18.4497
ENSG00000260471.1	AC009120.8	0	0
ENSG00000238774.1	AC009121.1	8.0382	13.4123
ENSG00000263661.1	AC009132.1	0	0
ENSG00000261690.1	AC009133.12	0	0
ENSG00000238045.5	AC009133.14	0.4818	0.9762
ENSG00000259952.1	AC009133.15	0.8572	1.7164
ENSG00000260719.1	AC009133.17	0	0
ENSG00000261962.1	AC009133.20	0.1592	0
ENSG00000262756.1	AC009133.21	0	0
ENSG00000262116.1	AC009134.1	0	0
ENSG00000222299.1	AC009142.1	0	0
ENSG00000231876.3	AC009158.1	0	0
ENSG00000221330.1	AC009159.1	0	0
ENSG00000237901.1	AC009161.1	0	0
ENSG00000261238.1	AC009166.5	0	0
ENSG00000221157.1	AC009196.1	0	0
ENSG00000224675.1	AC009227.2	0	0
ENSG00000238004.1	AC009227.3	0.367	0
ENSG00000242628.1	AC009228.1	0.4487	0.3743
ENSG00000227770.1	AC009229.4	0	0
ENSG00000227292.1	AC009229.5	0	0
ENSG00000229160.1	AC009229.6	0	0
ENSG00000225619.1	AC009232.2	0.0289	0
ENSG00000230327.1	AC009234.1	1.0334	3.1252
ENSG00000216191.1	AC009234.2	0	2.5793
ENSG00000205054.2	AC009236.1	0	0.0947
ENSG00000231054.1	AC009236.2	3.7308	1.6978
ENSG00000233037.2	AC009237.10	0	0
ENSG00000236431.1	AC009237.11	0	0
ENSG00000230083.1	AC009237.13	0	0
ENSG00000236026.1	AC009237.14	0	0
ENSG00000236750.1	AC009237.16	0	0
ENSG00000235959.1	AC009237.17	0	0
ENSG00000223917.1	AC009237.2	0	0
ENSG00000238162.1	AC009237.4	0	0
ENSG00000237308.1	AC009237.5	0	0
ENSG00000224719.1	AC009237.6	0	0
ENSG00000229689.2	AC009237.8	0.0754	9.823
ENSG00000248821.1	AC009238.6	0	0
ENSG00000227120.1	AC009238.7	0	0
ENSG00000233275.1	AC009238.8	0	0
ENSG00000230383.1	AC009245.3	2.3934	1.1799
ENSG00000236212.1	AC009262.2	0	0
ENSG00000234639.1	AC009263.2	0	0
ENSG00000226045.1	AC009274.6	0.7604	0.2115
ENSG00000224375.1	AC009276.4	0	0
ENSG00000212001.2	AC009297.1	0	0
ENSG00000221590.1	AC009299.1	0	0
ENSG00000235724.4	AC009299.2	0	0.0865
ENSG00000227403.1	AC009299.3	5.2472	10.8619
ENSG00000225813.1	AC009299.4	0.1308	0.1091
ENSG00000232320.5	AC009299.5	2.3765	1.3726
ENSG00000233868.1	AC009302.2	0.4809	0.2006
ENSG00000226331.1	AC009302.4	0	0
ENSG00000235066.4	AC009303.1	0.0507	0
ENSG00000224967.1	AC009303.3	1.5985	1.3336
ENSG00000234579.1	AC009305.1	0	0
ENSG00000216093.1	AC009305.2	0	0
ENSG00000225911.1	AC009310.1	0	0
ENSG00000238207.1	AC009312.1	0	0
ENSG00000224467.1	AC009313.1	0	0.1555
ENSG00000232337.1	AC009313.2	0	0
ENSG00000216193.2	AC009336.1	0	0
ENSG00000226363.3	AC009336.24	6.3579	1.3261
ENSG00000233287.1	AC009362.2	0	0.1927
ENSG00000183470.5	AC009365.3	0	0
ENSG00000225881.1	AC009365.4	0	0
ENSG00000216895.4	AC009403.2	17.6636	10.3667
ENSG00000236255.1	AC009404.2	0.5546	1.3882
ENSG00000232023.2	AC009410.1	0	0
ENSG00000228538.1	AC009411.1	0	0
ENSG00000235537.1	AC009411.2	0	0
ENSG00000236533.1	AC009413.2	0.4701	0
ENSG00000233752.1	AC009414.1	0	0
ENSG00000256309.1	AC009469.1	0	0
ENSG00000234141.1	AC009473.1	0	0.1131
ENSG00000224071.1	AC009474.1	0	0
ENSG00000230355.1	AC009474.2	0	0
ENSG00000225448.1	AC009477.7	0	0
ENSG00000225258.1	AC009478.1	0	0
ENSG00000264976.1	AC009478.2	0	0
ENSG00000265049.1	AC009480.1	1.0193	3.4017
ENSG00000223911.1	AC009480.3	0	0
ENSG00000229143.1	AC009480.4	0	0
ENSG00000224076.1	AC009487.4	0	0
ENSG00000251621.1	AC009487.5	0	0
ENSG00000233143.1	AC009492.1	0.3367	3.5116
ENSG00000216844.1	AC009494.3	0	0
ENSG00000221234.1	AC009495.1	0	0
ENSG00000235192.1	AC009495.2	5.2969	4.2182
ENSG00000232411.1	AC009495.3	0.1853	0
ENSG00000229195.1	AC009495.4	0	0
ENSG00000237271.1	AC009498.1	0	0
ENSG00000203386.2	AC009499.1	0	0
ENSG00000237790.1	AC009499.2	0	0
ENSG00000236748.1	AC009500.2	0	0
ENSG00000231609.1	AC009501.4	0.0404	0
ENSG00000231802.1	AC009502.1	0.2449	0
ENSG00000227308.2	AC009502.4	0	0
ENSG00000235522.2	AC009505.2	0.1164	0.1943
ENSG00000234162.1	AC009505.4	0	0
ENSG00000224152.1	AC009506.1	8.9134	13.3539
ENSG00000225369.1	AC009506.2	0	0
ENSG00000227930.1	AC009508.1	0	0
ENSG00000224469.1	AC009517.2	0	0
ENSG00000233263.1	AC009518.2	0	0
ENSG00000236386.1	AC009518.3	0	0
ENSG00000224865.3	AC009518.4	0	0.0977
ENSG00000227197.1	AC009518.8	0	0
ENSG00000226063.1	AC009531.2	0	0
ENSG00000226066.1	AC009541.1	0	0
ENSG00000231794.3	AC009542.2	0	0
ENSG00000238870.1	AC009677.1	0	0
ENSG00000266713.1	AC009695.1	0	0
ENSG00000266016.1	AC009779.1	0	0
ENSG00000220982.2	AC009784.1	0	0
ENSG00000232053.2	AC009784.3	0.146	0
ENSG00000236503.1	AC009784.4	0	0
ENSG00000265835.1	AC009800.1	0	0
ENSG00000268706.1	AC009802.1	0	0
ENSG00000265063.1	AC009831.1	0	0
ENSG00000221621.1	AC009835.1	0	0
ENSG00000235160.1	AC009878.2	0	0
ENSG00000264799.1	AC009892.1	0	0
ENSG00000224730.1	AC009892.10	0.5078	0
ENSG00000235181.1	AC009892.2	0	0
ENSG00000238094.1	AC009892.5	0	0
ENSG00000237323.1	AC009892.9	0	0
ENSG00000264969.1	AC009941.1	0	0
ENSG00000234356.1	AC009945.4	0	0
ENSG00000230073.1	AC009947.2	0	0
ENSG00000215540.6	AC009947.3	0	0
ENSG00000236647.1	AC009947.5	0	0
ENSG00000223960.2	AC009948.5	19.6183	12.4368
ENSG00000238082.1	AC009948.7	0.5261	2.4141
ENSG00000225963.3	AC009950.2	0	0
ENSG00000176824.2	AC009951.1	0	0
ENSG00000213410.2	AC009951.2	0	0
ENSG00000228973.1	AC009955.8	1.0381	2.5983
ENSG00000223619.1	AC009960.1	0	0
ENSG00000233888.2	AC009960.2	0	0
ENSG00000233311.1	AC009960.3	0.2634	0
ENSG00000235433.1	AC009960.4	0	0
ENSG00000237542.1	AC009960.5	0	0
ENSG00000241221.2	AC009960.6	0	0
ENSG00000233134.1	AC009960.7	0	0
ENSG00000230783.1	AC009961.2	0.1226	0.7159
ENSG00000226266.2	AC009961.3	0.9984	1.2063
ENSG00000227055.1	AC009961.5	1.8681	0
ENSG00000233494.1	AC009963.3	0.6796	0
ENSG00000227270.1	AC009963.4	0	0
ENSG00000237745.1	AC009963.5	0	0
ENSG00000235325.1	AC009963.6	0	0
ENSG00000235951.1	AC009965.1	0	0
ENSG00000234714.1	AC009965.2	0	0
ENSG00000214369.2	AC009967.3	0	0.592
ENSG00000234932.2	AC009969.1	0	0
ENSG00000233953.1	AC009970.1	0	0
ENSG00000232625.1	AC009974.11	0	0
ENSG00000269084.1	AC009977.1	0	0
ENSG00000221293.2	AC009987.1	0	0
ENSG00000266566.1	AC009994.2	1.1299	0
ENSG00000221218.1	AC009997.1	0	0
ENSG00000225000.1	AC010082.2	0	0
ENSG00000229308.1	AC010084.1	0	0
ENSG00000226918.1	AC010086.1	0	0
ENSG00000236615.1	AC010086.5	0	0
ENSG00000232606.1	AC010090.1	0	0
ENSG00000233491.2	AC010091.1	0	0
ENSG00000230196.1	AC010091.4	0	0
ENSG00000266020.1	AC010092.1	0	0
ENSG00000228763.1	AC010095.5	0	0
ENSG00000233648.1	AC010095.6	0	0
ENSG00000235644.1	AC010095.7	0	0
ENSG00000234597.1	AC010096.1	0	0
ENSG00000237992.1	AC010096.2	0	0
ENSG00000237498.2	AC010105.1	0	0
ENSG00000236107.3	AC010127.3	0	0
ENSG00000224490.1	AC010127.5	0	0
ENSG00000231539.1	AC010132.10	0	0
ENSG00000234983.1	AC010132.11	0	0
ENSG00000223923.1	AC010136.2	0	0
ENSG00000264034.1	AC010139.1	0	0
ENSG00000235719.3	AC010141.1	0	0
ENSG00000242393.1	AC010141.4	0	0
ENSG00000228257.1	AC010141.6	0	0
ENSG00000227989.1	AC010141.8	0	0
ENSG00000226764.2	AC010145.4	0	0
ENSG00000229568.1	AC010146.1	0	0
ENSG00000216081.1	AC010146.2	0	0
ENSG00000235726.1	AC010148.1	0	0
ENSG00000235419.1	AC010149.4	0	0
ENSG00000218682.1	AC010150.1	0	0.1546
ENSG00000222070.1	AC010150.2	0	0
ENSG00000240566.1	AC010153.3	0	0
ENSG00000235895.1	AC010154.2	0	0
ENSG00000178550.3	AC010170.1	0	0
ENSG00000264077.1	AC010196.1	0	0
ENSG00000221770.1	AC010203.1	0	0
ENSG00000221313.2	AC010207.1	0	0
ENSG00000239036.1	AC010209.1	0	0
ENSG00000249249.1	AC010226.4	1.0779	0.8993
ENSG00000265637.1	AC010235.1	0	0
ENSG00000235253.1	AC010240.2	0	0
ENSG00000229738.1	AC010240.3	0	0
ENSG00000197071.1	AC010243.1	0	0
ENSG00000265122.1	AC010247.1	0	0
ENSG00000251710.1	AC010295.1	0	0
ENSG00000256121.1	AC010296.1	0	0
ENSG00000221373.1	AC010297.1	0	0
ENSG00000266483.1	AC010311.1	1.2339	0
ENSG00000222805.1	AC010319.1	0	0
ENSG00000265364.1	AC010323.1	0	0
ENSG00000266462.1	AC010327.1	0	1.1177
ENSG00000269808.1	AC010327.2	0.674	1.0479
ENSG00000266156.1	AC010329.1	1.1164	0
ENSG00000256989.1	AC010335.1	0	0
ENSG00000214248.2	AC010336.1	0.277	0.3632
ENSG00000212082.2	AC010368.1	0	0
ENSG00000269027.1	AC010368.2	0	0
ENSG00000223149.1	AC010376.1	0	0
ENSG00000221343.1	AC010422.1	0	0
ENSG00000226926.2	AC010423.1	0.0461	0
ENSG00000269636.1	AC010441.1	0	0
ENSG00000221721.1	AC010455.1	0	0
ENSG00000221595.1	AC010458.1	0	0
ENSG00000214784.4	AC010468.1	1.3774	0.3831
ENSG00000249318.1	AC010468.2	0	0
ENSG00000250728.1	AC010468.3	0	0
ENSG00000235081.1	AC010492.2	1.0408	2.605
ENSG00000249189.1	AC010492.4	0	0
ENSG00000240296.1	AC010492.5	0	0
ENSG00000267219.1	AC010504.2	1.4428	1.6049
ENSG00000240197.1	AC010518.3	0	0
ENSG00000269304.1	AC010522.1	0	0.4921
ENSG00000268686.1	AC010524.2	2.6441	0
ENSG00000268157.1	AC010524.4	0	0
ENSG00000203305.1	AC010525.1	0	0
ENSG00000211571.1	AC010525.2	0.6468	0.5396
ENSG00000267117.1	AC010525.4	0	0
ENSG00000267689.1	AC010525.5	0	0
ENSG00000267183.1	AC010525.6	0.5239	3.7881
ENSG00000267018.1	AC010525.7	0.757	0.7719
ENSG00000264645.1	AC010528.1	0	0
ENSG00000226180.2	AC010536.1	0.2874	2.0684
ENSG00000265209.1	AC010543.1	0	0
ENSG00000223123.1	AC010546.1	0	0
ENSG00000261611.3	AC010547.9	0.1275	0.1702
ENSG00000265704.1	AC010595.1	0	0
ENSG00000222086.1	AC010609.1	0	0
ENSG00000256240.1	AC010620.1	0	0
ENSG00000267443.1	AC010641.1	0	19.7571
ENSG00000267216.1	AC010642.1	1.5086	2.2026
ENSG00000269794.1	AC010642.2	0	0.0645
ENSG00000269095.1	AC010646.3	0	0
ENSG00000267448.1	AC010649.1	0	0
ENSG00000232383.1	AC010677.5	0	0.1899
ENSG00000223517.1	AC010723.1	0	0
ENSG00000266220.1	AC010723.2	0	0
ENSG00000221517.1	AC010724.1	0	0
ENSG00000242540.2	AC010729.1	0.3129	1.3051
ENSG00000236106.1	AC010729.2	0	0
ENSG00000237266.1	AC010729.3	0	0
ENSG00000228577.1	AC010731.2	0	0
ENSG00000231653.1	AC010731.3	0	0
ENSG00000235118.3	AC010731.4	0.5347	0
ENSG00000213083.3	AC010731.6	0	0
ENSG00000228414.2	AC010733.4	0	0.0386
ENSG00000232713.2	AC010733.5	0	0.9755
ENSG00000237024.1	AC010733.7	0	0
ENSG00000221372.1	AC010739.1	0	0
ENSG00000238065.1	AC010740.1	0	0
ENSG00000232548.1	AC010744.1	0	0
ENSG00000226041.1	AC010745.1	0	0
ENSG00000228876.1	AC010745.2	0	0
ENSG00000231266.1	AC010745.3	0	0
ENSG00000232444.1	AC010745.4	0	0
ENSG00000225979.1	AC010746.3	0	0.1731
ENSG00000237824.2	AC010747.2	0	0
ENSG00000221389.1	AC010754.1	0	0
ENSG00000269182.1	AC010760.1	0	4.7417
ENSG00000265840.1	AC010761.10	0.9803	0.5452
ENSG00000265205.1	AC010761.13	0	0.1568
ENSG00000267729.1	AC010761.14	0.9521	4.7658
ENSG00000265073.1	AC010761.6	0.3731	0.4151
ENSG00000264577.1	AC010761.8	3.0251	3.3071
ENSG00000265474.1	AC010761.9	0.54	0.6007
ENSG00000251879.2	AC010874.1	0	0
ENSG00000269291.1	AC010877.1	0	0
ENSG00000225402.1	AC010878.3	0	0
ENSG00000224400.1	AC010880.1	0	0
ENSG00000234936.1	AC010883.5	3.0631	7.0768
ENSG00000224509.1	AC010884.1	0	0
ENSG00000263685.1	AC010884.2	0	0
ENSG00000224414.1	AC010886.2	0	0
ENSG00000251849.1	AC010887.1	0	0
ENSG00000226953.3	AC010890.1	0	0
ENSG00000228379.1	AC010891.2	0	0
ENSG00000226853.2	AC010894.3	3.6753	3.1651
ENSG00000179997.7	AC010894.4	0	0
ENSG00000237798.1	AC010894.5	0	0
ENSG00000232479.2	AC010900.2	0	0.1207
ENSG00000213774.3	AC010904.1	0	0
ENSG00000237370.1	AC010907.2	0	0
ENSG00000224661.1	AC010907.5	0.1162	0.0969
ENSG00000253011.1	AC010928.1	0	0
ENSG00000221030.1	AC010930.1	0	0
ENSG00000232668.1	AC010967.1	0	0
ENSG00000228033.1	AC010967.2	0.1918	0
ENSG00000232604.1	AC010967.3	0	0
ENSG00000188525.3	AC010969.1	0.4666	0.1297
ENSG00000251966.2	AC010970.1	0	0
ENSG00000225840.1	AC010970.2	0	0
ENSG00000234686.1	AC010971.1	0	0
ENSG00000230065.1	AC010974.3	0	0
ENSG00000229385.1	AC010975.1	0	0
ENSG00000230237.1	AC010975.2	0	0
ENSG00000231731.3	AC010976.2	0.9668	0.22
ENSG00000237732.5	AC010980.2	4.2012	1.1277
ENSG00000234199.2	AC010982.1	0.5556	0.0927
ENSG00000235242.1	AC010982.2	0	0
ENSG00000235056.1	AC010983.1	0	0.0761
ENSG00000230646.1	AC010984.3	0	0.0753
ENSG00000223349.1	AC010984.4	0.0863	0
ENSG00000235495.1	AC010987.5	0	0
ENSG00000237013.1	AC010987.6	0	0
ENSG00000222586.1	AC010999.1	0	0
ENSG00000264277.1	AC011073.1	0	0
ENSG00000225582.1	AC011193.1	0	0
ENSG00000235518.2	AC011196.3	0.1576	0.3945
ENSG00000225253.1	AC011225.1	0	0
ENSG00000232089.1	AC011233.2	0	0
ENSG00000224361.1	AC011239.1	0	0
ENSG00000229695.1	AC011242.5	0	0
ENSG00000223658.5	AC011242.6	3.5267	13.4409
ENSG00000223430.1	AC011243.1	0	0
ENSG00000235586.1	AC011247.3	0	0.3358
ENSG00000236510.1	AC011284.3	0	0
ENSG00000232328.1	AC011286.1	0	0
ENSG00000229618.1	AC011288.2	0	0
ENSG00000227172.2	AC011290.4	0.2265	0.189
ENSG00000236015.1	AC011290.5	0	0
ENSG00000265161.1	AC011293.1	0	0
ENSG00000233539.2	AC011294.3	0.2688	0
ENSG00000268822.1	AC011298.1	0	0
ENSG00000219159.3	AC011298.2	0.6072	0.1612
ENSG00000229805.1	AC011306.1	0	0
ENSG00000226702.1	AC011306.2	16.1508	39.1191
ENSG00000268857.1	AC011308.1	0	0
ENSG00000264749.1	AC011313.1	0	0
ENSG00000233487.6	AC011322.1	0.2366	0.5264
ENSG00000249839.1	AC011330.5	0.5508	0.7981
ENSG00000224677.1	AC011330.6	0	0.4952
ENSG00000253311.1	AC011343.1	0	0
ENSG00000265875.1	AC011357.1	0	0
ENSG00000239192.1	AC011363.1	0	0
ENSG00000254106.1	AC011366.3	0	0.3021
ENSG00000264890.1	AC011379.1	0	0
ENSG00000197830.2	AC011385.1	0.0688	0
ENSG00000232129.1	AC011385.2	0.9618	0.8024
ENSG00000248696.1	AC011406.2	0	0
ENSG00000216127.1	AC011407.1	0	0
ENSG00000264303.1	AC011410.1	0	0
ENSG00000265104.1	AC011416.1	0	0
ENSG00000223539.4	AC011431.1	0	0
ENSG00000263840.1	AC011431.2	0	0
ENSG00000265023.1	AC011450.1	1.0905	0
ENSG00000265569.1	AC011453.1	0	0
ENSG00000221504.1	AC011456.1	0	0
ENSG00000221258.1	AC011465.1	0	0
ENSG00000221790.1	AC011467.1	0	0
ENSG00000226104.1	AC011475.1	0	3.8636
ENSG00000265339.1	AC011477.1	0	0
ENSG00000223148.1	AC011478.1	0	0
ENSG00000204850.3	AC011484.1	0	0.0393
ENSG00000220693.2	AC011498.1	0.0508	0.0424
ENSG00000263995.1	AC011499.1	0	0
ENSG00000213922.1	AC011500.1	0	0.1672
ENSG00000268833.1	AC011513.4	0	0
ENSG00000225370.1	AC011515.2	0	0
ENSG00000269796.1	AC011516.1	0	0
ENSG00000268038.1	AC011516.2	0	0
ENSG00000267204.1	AC011518.1	0	0
ENSG00000267133.1	AC011518.2	0	0
ENSG00000267968.1	AC011523.2	0	0
ENSG00000267528.1	AC011524.1	0	0.4371
ENSG00000267027.1	AC011524.2	0	0.326
ENSG00000267240.1	AC011524.3	0	0
ENSG00000261400.1	AC011525.2	0	0
ENSG00000267465.2	AC011525.4	0	0
ENSG00000267107.2	AC011526.1	0	0
ENSG00000268434.1	AC011530.4	0	0
ENSG00000268423.1	AC011551.3	0.3329	0.4629
ENSG00000267020.1	AC011558.5	0	0
ENSG00000263690.1	AC011591.1	0	0
ENSG00000223436.1	AC011625.1	0	0
ENSG00000252093.1	AC011626.1	0	0
ENSG00000259252.1	AC011648.1	0	0
ENSG00000265219.1	AC011652.1	0	0
ENSG00000266096.1	AC011652.2	0	0
ENSG00000216522.3	AC011718.1	0	0
ENSG00000223579.2	AC011718.2	0	0
ENSG00000227005.1	AC011718.3	0	0
ENSG00000204196.4	AC011737.2	0	0
ENSG00000252308.1	AC011738.1	0	0
ENSG00000231638.1	AC011738.4	0	0
ENSG00000231655.1	AC011742.3	0	0
ENSG00000227133.1	AC011742.5	0	0
ENSG00000231435.1	AC011747.3	0.0905	0
ENSG00000236008.1	AC011747.4	0.5445	0.0699
ENSG00000231083.1	AC011747.6	0	0
ENSG00000235092.1	AC011747.7	13.2019	1.6711
ENSG00000212025.2	AC011748.1	0	0
ENSG00000231204.1	AC011752.1	0	0
ENSG00000230696.1	AC011753.5	0.4612	0
ENSG00000230603.1	AC011753.6	0	0
ENSG00000224879.1	AC011754.1	0	0
ENSG00000269686.1	AC011755.1	0	0
ENSG00000234073.1	AC011816.1	0	0.1433
ENSG00000229233.1	AC011891.5	8.032	19.1974
ENSG00000226806.1	AC011893.3	0	0
ENSG00000265629.1	AC011897.1	0	0
ENSG00000228505.1	AC011897.2	0	0
ENSG00000231980.1	AC011899.10	0.2084	0.1521
ENSG00000233038.1	AC011899.9	0.0201	0.0168
ENSG00000224612.1	AC011901.2	0	0
ENSG00000257073.1	AC011933.1	0	0
ENSG00000228007.1	AC011933.2	0	0.7312
ENSG00000265583.1	AC011994.1	0	0
ENSG00000237720.1	AC011995.1	0	0
ENSG00000228391.1	AC011995.3	0	0
ENSG00000222017.1	AC011997.1	0.0909	0
ENSG00000236664.1	AC011998.1	0	0
ENSG00000229744.1	AC011998.2	0	0
ENSG00000227241.1	AC011998.4	0	0
ENSG00000214070.3	AC011999.1	0	0.0764
ENSG00000266259.1	AC012003.1	0	0
ENSG00000172332.8	AC012005.2	0	0
ENSG00000221232.1	AC012047.1	0	0
ENSG00000221202.1	AC012050.1	0	0
ENSG00000227047.1	AC012065.4	0	0
ENSG00000233416.1	AC012065.5	2.5008	1.2518
ENSG00000260396.1	AC012065.7	0	0
ENSG00000213197.3	AC012066.1	0.1351	0
ENSG00000269464.1	AC012067.1	0	0
ENSG00000179061.1	AC012074.1	2.8185	6.1992
ENSG00000235072.1	AC012074.2	2.2382	4.8549
ENSG00000231722.1	AC012075.1	0	0
ENSG00000235519.1	AC012075.2	0	0
ENSG00000218410.1	AC012078.2	0	0
ENSG00000216123.1	AC012119.1	0	0
ENSG00000228835.1	AC012123.1	1.355	0.1884
ENSG00000234327.3	AC012146.7	6.7924	22.85
ENSG00000222481.1	AC012150.1	0	0
ENSG00000221257.1	AC012175.1	0	0
ENSG00000263441.1	AC012181.1	0	1.6132
ENSG00000233863.1	AC012215.1	0	0
ENSG00000221704.1	AC012305.1	0	0
ENSG00000204399.3	AC012306.2	0	0
ENSG00000228873.1	AC012307.2	0	0.3971
ENSG00000204685.5	AC012307.3	3.7347	5.8893
ENSG00000226686.3	AC012309.5	3.6448	0.0358
ENSG00000269855.1	AC012313.1	0	0
ENSG00000224579.1	AC012314.19	0.2868	0
ENSG00000223660.1	AC012314.20	0	0
ENSG00000237017.1	AC012314.8	0.4285	0.7903
ENSG00000224310.1	AC012317.1	0.1613	0
ENSG00000224543.3	AC012318.3	1.1045	1.424
ENSG00000261028.1	AC012322.1	0	0
ENSG00000265224.1	AC012353.1	0	0
ENSG00000225156.2	AC012354.6	0.1397	0.0583
ENSG00000231848.1	AC012354.8	1.2205	0.5091
ENSG00000227799.1	AC012358.4	0.2616	2.7825
ENSG00000203327.2	AC012358.7	1.1262	1.6228
ENSG00000240401.4	AC012358.8	0.3099	0.1293
ENSG00000268556.1	AC012360.1	0	0
ENSG00000268809.1	AC012360.2	0	0
ENSG00000235319.1	AC012360.4	1.6697	2.5538
ENSG00000238273.3	AC012360.6	0.1438	0.03
ENSG00000236436.1	AC012361.1	0	0
ENSG00000265454.1	AC012362.1	0	0
ENSG00000213081.3	AC012362.3	0	0
ENSG00000243104.1	AC012363.10	0	0
ENSG00000235840.1	AC012363.13	0	0
ENSG00000224789.1	AC012363.4	0.3262	0.5443
ENSG00000236878.1	AC012363.7	0	0
ENSG00000227788.1	AC012363.8	0	0
ENSG00000228898.1	AC012365.3	0	0
ENSG00000228079.1	AC012368.1	0.4997	0.139
ENSG00000232693.2	AC012370.2	0	0.4429
ENSG00000234255.4	AC012370.3	0	0
ENSG00000235883.2	AC012379.1	0	0
ENSG00000265463.1	AC012391.1	0	0
ENSG00000268343.1	AC012414.1	0	0
ENSG00000251564.2	AC012441.1	0	0
ENSG00000243389.1	AC012442.5	5.2957	2.025
ENSG00000228251.1	AC012442.6	2.6591	2.3664
ENSG00000229550.1	AC012445.1	0.1545	0.5156
ENSG00000237532.1	AC012451.1	0	0
ENSG00000203363.2	AC012454.4	0	0
ENSG00000203643.3	AC012456.3	0.0584	0
ENSG00000230790.2	AC012456.4	4.3463	0.4184
ENSG00000230452.1	AC012457.2	0	0.1679
ENSG00000230695.1	AC012462.1	0.7159	0.5972
ENSG00000225166.1	AC012462.2	0	0
ENSG00000228618.1	AC012462.3	0	0
ENSG00000222888.1	AC012467.1	0	0
ENSG00000268396.1	AC012485.1	0	0
ENSG00000232306.1	AC012485.2	0.1666	1.8066
ENSG00000214184.3	AC012487.2	0.4695	1.273
ENSG00000238029.1	AC012493.1	0	0
ENSG00000269383.1	AC012493.2	0	0
ENSG00000229494.1	AC012494.1	0	0
ENSG00000228374.1	AC012497.2	0	0
ENSG00000229941.1	AC012499.1	0	0
ENSG00000214024.2	AC012501.1	0	0
ENSG00000227400.2	AC012501.2	0	0
ENSG00000242575.1	AC012501.3	0	0
ENSG00000223530.1	AC012506.1	0	0
ENSG00000233714.1	AC012506.2	0	0
ENSG00000223634.1	AC012506.3	0	0
ENSG00000235497.1	AC012506.4	0	0.2084
ENSG00000232520.1	AC012507.3	0.0414	0
ENSG00000230385.1	AC012507.4	0	0
ENSG00000226539.1	AC012512.1	0	0
ENSG00000236478.2	AC012513.4	0	0
ENSG00000231092.1	AC012513.6	0	0
ENSG00000271090.1	AC012531.23	0	0
ENSG00000260597.1	AC012531.25	0.07	0
ENSG00000263732.1	AC012564.1	0	0
ENSG00000226994.3	AC012593.1	0	0
ENSG00000231898.4	AC012594.1	0	0
ENSG00000266090.1	AC012603.1	0	0
ENSG00000253406.1	AC012613.2	0	0
ENSG00000198683.2	AC012615.1	0	0
ENSG00000265650.1	AC012627.1	2.4046	0
ENSG00000252059.2	AC012667.1	0	0
ENSG00000234938.2	AC012668.1	0	0
ENSG00000237525.2	AC012668.2	0	0
ENSG00000227981.2	AC012668.3	0	0
ENSG00000220999.2	AC012671.1	0	0
ENSG00000224291.1	AC012671.2	0	0
ENSG00000221619.2	AC012671.3	0	0
ENSG00000266309.1	AC012671.4	0	0
ENSG00000226130.1	AC013248.2	0	0
ENSG00000233444.1	AC013262.1	0	0
ENSG00000231621.1	AC013264.2	0	0
ENSG00000237953.1	AC013267.1	0	0
ENSG00000212091.1	AC013268.1	0	0
ENSG00000225108.1	AC013268.2	0	0
ENSG00000235721.1	AC013268.3	0.0404	0
ENSG00000229730.2	AC013268.4	0	0
ENSG00000204588.5	AC013268.5	1.6507	1.1635
ENSG00000256066.1	AC013269.1	0	0
ENSG00000225819.1	AC013269.3	0	0
ENSG00000225341.1	AC013269.4	0	0
ENSG00000184761.7	AC013269.5	0	0
ENSG00000186148.7	AC013271.3	0.1057	0.0176
ENSG00000265553.1	AC013275.1	0	0
ENSG00000231013.1	AC013275.2	1.661	4.4943
ENSG00000221625.1	AC013283.1	45.2725	76.4397
ENSG00000272888.1	AC013394.2	24.5063	38.0704
ENSG00000232723.1	AC013399.3	0	0
ENSG00000229395.1	AC013401.1	0	0
ENSG00000232227.1	AC013401.2	0	0
ENSG00000221654.1	AC013402.1	0	0
ENSG00000235597.1	AC013402.2	0	0
ENSG00000236109.1	AC013402.3	0	0
ENSG00000231626.1	AC013402.4	0	0
ENSG00000230690.1	AC013402.5	0	0
ENSG00000236099.1	AC013403.13	0	0
ENSG00000231017.1	AC013404.1	0	0
ENSG00000221289.2	AC013406.1	0	0
ENSG00000237016.1	AC013410.1	0	0
ENSG00000237617.1	AC013410.2	0	0
ENSG00000234658.1	AC013429.4	0	0
ENSG00000234995.1	AC013429.5	0	0
ENSG00000228596.1	AC013436.6	0	0
ENSG00000224288.2	AC013437.2	0	0
ENSG00000236300.2	AC013437.4	0	0
ENSG00000225476.1	AC013437.6	0	0
ENSG00000231766.1	AC013437.7	0	0
ENSG00000233996.1	AC013439.4	0	0
ENSG00000196085.5	AC013442.1	0	0
ENSG00000229781.1	AC013444.1	0	0
ENSG00000221169.2	AC013444.2	0	0
ENSG00000231189.1	AC013448.1	0	0
ENSG00000235610.1	AC013448.2	0	0
ENSG00000268412.1	AC013449.1	0.9194	0.9588
ENSG00000229727.2	AC013460.1	0.3474	0.0966
ENSG00000236283.1	AC013463.2	0.2954	0
ENSG00000227180.1	AC013467.1	0	0
ENSG00000231145.1	AC013468.1	0	6.5199
ENSG00000267963.1	AC013469.1	0	0
ENSG00000236048.2	AC013470.6	0.0785	0.3276
ENSG00000224667.1	AC013470.8	0.203	0.3387
ENSG00000205500.4	AC013472.3	0.0366	0.0916
ENSG00000230286.1	AC013472.4	0	0
ENSG00000235128.1	AC013474.4	0	0
ENSG00000265621.1	AC013476.1	0	0
ENSG00000263596.1	AC013477.1	0	0
ENSG00000226398.1	AC013480.2	0	0
ENSG00000221391.1	AC013489.1	0	0.7523
ENSG00000264059.1	AC013558.1	0	0
ENSG00000226972.2	AC013717.3	0	0
ENSG00000255674.1	AC013718.1	0	0
ENSG00000232597.1	AC013727.1	0	0
ENSG00000236141.1	AC013727.2	0	0
ENSG00000215934.1	AC013731.1	0	0
ENSG00000234595.1	AC013733.3	0	4.682
ENSG00000225570.1	AC013733.4	0.2856	0.6354
ENSG00000223873.1	AC013733.5	0.4086	0.8523
ENSG00000263921.1	AC013737.1	0	0
ENSG00000221137.1	AC013751.1	0	0
ENSG00000236041.1	AC013791.2	0	0
ENSG00000265208.1	AC015600.1	0	0
ENSG00000269810.1	AC015660.1	0	0
ENSG00000266728.1	AC015688.3	0	0
ENSG00000239920.1	AC015691.13	0	0
ENSG00000231096.1	AC015726.1	0	0
ENSG00000203314.1	AC015815.1	0	0
ENSG00000203315.1	AC015815.2	1.5249	5.7248
ENSG00000203316.1	AC015815.3	0	0.8993
ENSG00000203317.1	AC015815.4	0	0
ENSG00000203318.1	AC015815.5	0	0
ENSG00000213135.1	AC015815.6	0	0
ENSG00000225646.1	AC015815.7	0	0
ENSG00000228733.1	AC015815.8	0	0
ENSG00000205215.4	AC015818.3	0	0
ENSG00000263976.1	AC015818.5	0	0
ENSG00000266042.1	AC015818.6	0	0
ENSG00000265837.1	AC015820.1	0	0
ENSG00000267578.1	AC015849.12	0	0
ENSG00000267347.1	AC015849.13	2.0048	2.0442
ENSG00000267326.1	AC015849.14	0.3957	0.1651
ENSG00000266999.1	AC015849.16	0.995	2.055
ENSG00000267025.1	AC015849.19	0.3843	0
ENSG00000237805.1	AC015849.2	0.2833	0.3546
ENSG00000180725.4	AC015871.1	0	0
ENSG00000265403.1	AC015884.1	0	0
ENSG00000227790.2	AC015922.5	0	0
ENSG00000237057.2	AC015922.6	0	0
ENSG00000233090.1	AC015922.7	0	0
ENSG00000226797.1	AC015923.1	0	0
ENSG00000227279.1	AC015933.2	0.2131	0
ENSG00000224911.1	AC015936.3	0	0
ENSG00000203395.2	AC015969.3	0.1987	0
ENSG00000252453.2	AC015971.1	0	0
ENSG00000228363.2	AC015971.2	0.2295	0.0821
ENSG00000225024.1	AC015977.5	0	0.5359
ENSG00000225378.1	AC015977.6	0.6616	0.5519
ENSG00000224746.1	AC015987.1	0	0
ENSG00000236338.1	AC015987.2	0.2803	0.3274
ENSG00000215431.1	AC015989.1	0	0.9659
ENSG00000269630.1	AC015989.2	0	0
ENSG00000251871.1	AC016113.1	0	0
ENSG00000265687.1	AC016178.1	0	0
ENSG00000266387.1	AC016178.2	0	0
ENSG00000221029.1	AC016194.1	0	0
ENSG00000205148.1	AC016251.1	0	0
ENSG00000235361.1	AC016292.1	0	0
ENSG00000108958.4	AC016292.3	2.0686	2.3011
ENSG00000235165.2	AC016405.1	0	0
ENSG00000221542.1	AC016405.2	0	0
ENSG00000212061.2	AC016543.1	0	0
ENSG00000222717.1	AC016553.1	0	0
[truncated: 55,823 more rows]
